# Supplementary material for: Novel pathways of HIV latency reactivation revealed by integrated analysis of transcriptome and target profile of bryostatin
Source: Sci Rep. 2020 Feb 26;10:3511. doi: 10.1038/s41598-020-60614-1 (PMC7044323; doi:10.1038/s41598-020-60614-1)
Supplement: Supplementary file 2 — Supplementary Dataset 1. [file 41598_2020_60614_MOESM2_ESM.xlsx]

## Sheet: Table S1
Gene	P value	Mean (Bryostatin)	Mean(Unstimulated)	FC	LogFC	AUC
RFC4	2.00128e-06	37.4897	7.72531	4.85284	2.27883	0.975309
PTPN6	6.98075e-06	68.2328	28.5258	2.39197	1.2582	0.987654
MYCBP	7.96047e-06	37.1869	12.6621	2.93686	1.55428	0.987654
NFYB	1.00729e-05	15.0688	3.48772	4.32054	2.11121	0.987654
PANDAR	1.36823e-05	0.997865	0.338257	2.95002	1.56073	0.987654
HNRNPA2B1	1.98383e-05	192.513	86.7698	2.21867	1.14969	0.975309
HACD3	2.2826e-05	18.0645	5.01222	3.60409	1.84964	0.975309
CLIC1	3.17166e-05	332.202	144.227	2.30332	1.20372	0.950617
ZFP36L1	3.81032e-05	7.78191	16.2709	0.478271	-1.0641	0.975309
POLR2E	5.11174e-05	10.9412	3.91233	2.7966	1.48368	0.975309
MRFAP1L1	5.69709e-05	42.5796	86.2521	0.493665	-1.0184	0.987654
CXCR6	6.02867e-05	39.7643	5.63631	7.05501	2.81865	0.975309
NAT1	6.05564e-05	4.0734	0.417274	9.76193	3.28717	0.987654
GSS	6.65962e-05	47.1135	15.753	2.99075	1.58051	0.962963
PSMB9	6.97733e-05	82.503	30.047	2.7458	1.45723	0.950617
BCS1L	7.00258e-05	12.3739	3.21978	3.84308	1.94226	0.950617
SLC25A11	7.79945e-05	25.6765	6.10576	4.20529	2.07221	0.938272
GOLT1B	8.62998e-05	23.6359	8.66921	2.72642	1.44701	0.950617
TUBG1	8.85241e-05	57.3345	10.3639	5.53216	2.46784	0.950617
SFT2D1	9.45059e-05	16.8836	5.11397	3.30147	1.72311	1
HMGN2	0.000100335	234.757	71.614	3.27809	1.71286	0.950617
CPSF2	0.00010212	5.82195	0.808195	7.20364	2.84873	0.901235
CSTF2	0.000108282	32.2805	6.24421	5.16967	2.37007	0.962963
POLR3K	0.000118451	59.2222	15.5372	3.81164	1.93041	0.950617
ANXA2R	0.000127227	3.02385	8.79108	0.343968	-1.53965	0.938272
PCLAF	0.000130426	52.9273	9.36491	5.65166	2.49867	0.938272
CENPU	0.000137478	18.8296	1.33014	14.1561	3.82336	0.987654
HAUS1	0.000144238	27.6097	5.57783	4.9499	2.3074	0.962963
BST2	0.000150071	128.405	44.1753	2.90672	1.53939	0.950617
RALB	0.000150836	26.9642	6.12107	4.40514	2.13919	0.938272
CENPM	0.000154693	46.9447	10.2651	4.57322	2.19321	0.962963
HADH	0.000154937	7.53766	1.79961	4.18849	2.06643	0.938272
ELOVL5	0.000164959	92.2865	29.5011	3.12824	1.64535	0.950617
PIM2	0.00017567	98.2573	22.2915	4.40784	2.14007	0.938272
PSMB3	0.000175929	239.405	124.713	1.91965	0.940843	0.950617
GINS2	0.000178549	37.6485	5.76086	6.53523	2.70824	0.91358
TDP2	0.000184292	21.7955	5.45403	3.99622	1.99864	0.962963
PHF19	0.000193788	8.15436	1.84991	4.40797	2.14012	0.938272
TSG101	0.000202994	15.9073	6.55082	2.42829	1.27994	0.975309
THOC7	0.00020798	35.5903	15.6835	2.26929	1.18224	0.950617
CNDP2	0.000209049	15.8948	7.73889	2.05389	1.03836	0.925926
ANXA1	0.000219155	60.8832	247.341	0.246151	-2.02238	1
NUTF2	0.000224014	51.8577	13.9467	3.71827	1.89463	0.91358
ATP5F1A	0.00022601	82.5472	52.8932	1.56064	0.642139	0.938272
DERA	0.000233405	19.4829	4.75393	4.09827	2.03502	0.975309
SRP14	0.00024232	211.494	131.766	1.60508	0.682642	0.975309
TMEM33	0.000243231	17.0829	2.00822	8.50647	3.08856	0.987654
TXNDC9	0.000246398	35.8192	15.6794	2.28447	1.19186	0.950617
EBP	0.000248239	72.6443	29.9485	2.42564	1.27836	0.938272
NAA38	0.00025165	15.6033	5.08259	3.06995	1.61821	0.975309
MDH2	0.000258454	75.7883	33.0938	2.29011	1.19541	0.91358
RMC1	0.000260065	0.283451	1.26915	0.223339	-2.16269	0.975309
ACTG1	0.000272591	1229.88	384.699	3.19698	1.67671	0.925926
RFC2	0.000290144	43.2231	8.28252	5.21859	2.38366	0.938272
TUBB	0.000295748	1124.54	308.783	3.64185	1.86467	0.938272
MCM5	0.000303119	39.7982	12.2926	3.23757	1.69491	0.925926
TUBA1B	0.000308011	756.452	196.993	3.83999	1.9411	0.925926
MRPL15	0.000311032	46.6026	15.9929	2.91395	1.54298	0.975309
CBX3	0.000314007	62.7977	28.6477	2.19207	1.13229	0.91358
MRPL40	0.000321938	22.9312	6.73667	3.40393	1.7672	0.950617
RPL26L1	0.000324044	34.0807	10.559	3.22764	1.69048	0.975309
CYB5B	0.000328031	25.5721	10.9493	2.33551	1.22374	0.938272
PCNA	0.000333695	318.29	87.9321	3.61972	1.85588	0.925926
NOP10	0.00033737	246.176	133.607	1.84253	0.881688	0.938272
CARHSP1	0.000338679	2.71794	0.148092	18.353	4.19795	0.932099
SMIM19	0.000343374	3.06413	0.848987	3.60916	1.85166	0.938272
SNRPG	0.00035832	105.175	41.999	2.50424	1.32437	0.938272
SPC25	0.000359558	33.3466	6.60951	5.04524	2.33492	0.901235
CBX5	0.00035998	26.4512	6.67145	3.96483	1.98726	0.938272
MTHFD1	0.000363383	29.8785	5.80458	5.1474	2.36384	0.938272
SMC4	0.000375713	9.79423	1.45739	6.7204	2.74855	0.975309
CFL1	0.000386424	42.4421	17.7132	2.39607	1.26067	0.901235
RARS	0.000388703	46.1313	12.9576	3.56016	1.83194	0.938272
FEN1	0.000390432	92.6599	19.4197	4.77143	2.25442	0.938272
UQCC2	0.000390715	13.916	5.3769	2.58812	1.3719	0.962963
COA3	0.000393666	37.3855	17.7552	2.10561	1.07424	0.938272
UBE2T	0.000403452	94.3042	22.232	4.24181	2.08468	0.938272
PNISR	0.00040474	6.07898	18.1973	0.33406	-1.58182	0.938272
CENPP	0.000411613	3.33369	0.0686273	48.5768	5.60219	1
EVI2B	0.000416788	59.2282	146.154	0.405244	-1.30314	0.950617
SHMT2	0.000427777	48.1273	14.512	3.31639	1.72961	0.950617
CCT3	0.000430104	156.018	73.7089	2.11668	1.0818	0.925926
LY9	0.000439041	4.04603	11.8019	0.342828	-1.54444	0.938272
COX8A	0.000459934	190.198	79.113	2.40414	1.26552	0.938272
MRPL24	0.000464356	32.6394	12.3638	2.63991	1.40049	0.975309
PFDN5	0.000474292	61.9447	116.924	0.529785	-0.91652	0.91358
PDIA6	0.000478144	81.7463	29.9486	2.72955	1.44866	0.91358
PIPSL	0.000491126	1.08463	0.493608	2.19736	1.13577	0.962963
STIP1	0.000493417	70.7331	28.0132	2.52499	1.33628	0.91358
TXNIP	0.000502542	68.5443	180.895	0.378918	-1.40004	0.950617
BOLA3	0.000502669	10.1041	3.26804	3.0918	1.62845	0.950617
ATOX1	0.000502793	3.69687	1.614	2.2905	1.19566	0.925926
TMEM106C	0.000518793	71.4314	16.7058	4.27586	2.09621	0.925926
ERAL1	0.000525421	59.9215	15.8253	3.78644	1.92084	0.925926
ZWINT	0.000531869	75.8452	11.4524	6.62267	2.72741	0.925926
ARV1	0.000533243	10.7912	2.77455	3.88935	1.95953	0.919753
CDK2	0.000544504	11.2743	2.1275	5.29934	2.40581	0.91358
VAMP5	0.000547118	58.0983	25.5667	2.27242	1.18423	0.950617
RRM1	0.000549498	123.695	22.8494	5.41351	2.43656	0.938272
LAMTOR5	0.000563373	38.7993	21.6705	1.79042	0.840296	0.91358
MND1	0.000600123	12.6748	2.00819	6.31156	2.658	0.925926
PKM	0.000600685	235.419	96.7969	2.43209	1.2822	0.950617
HCCS	0.000604523	6.51793	1.42656	4.56899	2.19187	0.91358
PRDX3	0.000623477	180.123	58.8338	3.06156	1.61427	0.901235
MRPL19	0.000628037	8.67246	1.64939	5.25799	2.39451	0.950617
KARS	0.00064209	74.2305	39.5873	1.87511	0.906974	0.938272
EXOSC5	0.000643497	28.7051	7.64236	3.75604	1.90921	0.925926
COX6A1	0.000645639	255.284	138.028	1.84951	0.887141	0.901235
ENO1	0.000648333	936.271	331.265	2.82635	1.49894	0.91358
JOSD1	0.000649127	4.58458	24.1601	0.189758	-2.39777	0.950617
BNIP1	0.000655421	9.05575	2.65244	3.41412	1.77151	0.925926
LAPTM5	0.000677565	86.4589	136.353	0.634082	-0.657258	0.938272
MCM7	0.000687926	179.898	56.7444	3.17031	1.66463	0.91358
HDDC3	0.00069139	8.15659	3.85828	2.11405	1.08001	0.925926
CHEK1	0.000715784	8.25462	0.886937	9.30688	3.2183	0.950617
HDDC2	0.000724025	7.62316	3.14281	2.42558	1.27833	0.975309
MAPK1IP1L	0.000725294	41.467	7.89926	5.24948	2.39217	0.888889
PPP1CA	0.000733499	86.8965	44.2767	1.96258	0.972748	0.901235
HIGD1A	0.000735721	127.928	50.4487	2.5358	1.34244	0.901235
SND1	0.000746559	22.251	7.14205	3.11549	1.63946	0.91358
DYNLL1	0.000769651	58.9646	25.4345	2.31829	1.21306	0.901235
GART	0.00076989	26.904	8.65204	3.10956	1.63671	0.901235
PTPN7	0.000775169	27.652	7.05303	3.92058	1.97107	0.91358
VDAC3	0.000780673	108.32	46.0494	2.35226	1.23405	0.91358
CETN3	0.000786898	11.3208	3.9308	2.88002	1.52608	0.876543
AIP	0.000793636	61.0569	31.1953	1.95725	0.968827	0.962963
BRIX1	0.000796969	25.9209	10.5424	2.45874	1.29792	0.925926
EIF2B4	0.000804094	8.4781	2.51238	3.37453	1.75469	0.901235
NRM	0.000807866	14.947	3.87024	3.86203	1.94936	0.925926
SLC25A5	0.000819571	796.992	266.135	2.9947	1.58241	0.901235
N4BP2L2	0.000826122	3.48425	8.61457	0.40446	-1.30593	0.962963
TGIF1	0.000832916	0.932693	6.38194	0.146146	-2.77452	0.962963
AK2	0.000843117	24.9811	10.2882	2.42813	1.27984	0.901235
HIST1H2BK	0.000849806	24.8299	9.37863	2.6475	1.40463	0.91358
CCT7	0.000851401	123.775	52.7327	2.34722	1.23095	0.938272
EXOSC8	0.000863902	52.2457	26.3202	1.985	0.98914	0.925926
GRPEL1	0.000864344	23.9628	9.1818	2.60982	1.38395	0.925926
SNRPE	0.000880327	78.885	25.9319	3.04201	1.60502	0.925926
PSMB10	0.000895428	102.571	27.3043	3.75658	1.90942	0.91358
MTCH2	0.000895819	56.3095	22.8502	2.46428	1.30117	0.925926
CCDC84	0.000905068	0.535711	1.75679	0.304938	-1.71341	0.91358
XRCC5	0.000929015	152.693	74.4274	2.05157	1.03673	0.888889
MRM2	0.000966849	21.9165	6.51859	3.36215	1.74938	0.91358
QARS	0.000975639	48.8775	27.3798	1.78516	0.836057	0.925926
C3orf14	0.000976423	6.50412	1.66927	3.89638	1.96213	0.901235
KMT2B	0.0009874	0.0579464	0.412914	0.140335	-2.83305	0.987654
RAC2	0.00101902	209.107	93.083	2.24646	1.16765	0.91358
TIMM21	0.00102712	9.57461	3.05043	3.13878	1.6502	0.925926
TXN2	0.00103983	85.5957	47.5664	1.7995	0.847596	0.91358
GTF2H5	0.00104061	3.65306	1.26044	2.89824	1.53518	0.888889
YWHAE	0.00105497	110.535	43.2631	2.55494	1.35329	0.876543
CDKN2AIPNL	0.0010556	16.0769	6.46725	2.48589	1.31376	0.938272
PGK1	0.00106149	189.234	94.1289	2.01037	1.00746	0.901235
DDB2	0.00108377	20.8109	9.79725	2.12416	1.08689	0.901235
DNMT1	0.00109408	4.99519	0.727764	6.86376	2.779	0.962963
MRPL16	0.00109524	27.6077	15.1439	1.82303	0.866335	0.938272
ALAS1	0.00109539	39.9534	12.2346	3.2656	1.70735	0.901235
SKA2	0.0011043	33.3249	13.3167	2.5025	1.32337	0.864198
DDOST	0.00114495	158.293	80.8309	1.95832	0.96962	0.91358
NPIPA5	0.0011587	0.621025	1.30729	0.475048	-1.07385	0.901235
PTTG1	0.00116474	34.5959	6.61559	5.22945	2.38666	0.91358
GNGT2	0.00117232	4.15155	1.16135	3.57475	1.83784	0.901235
ATP5MC3	0.00117766	13.538	5.98779	2.26093	1.17692	0.91358
DCK	0.0011814	20.9324	4.377	4.78236	2.25772	0.91358
SNAP23	0.00119058	14.8772	6.35077	2.34258	1.2281	0.91358
RBM23	0.00122363	9.01219	4.45111	2.02471	1.01771	0.91358
ATP6V0E1	0.00123847	166.371	106.846	1.55711	0.638868	0.91358
LAP3	0.00125177	30.2364	7.37364	4.10061	2.03584	0.901235
MAGED2	0.00125747	35.1599	79.9347	0.439857	-1.18489	0.950617
RSF1	0.00125871	0.8077	2.31421	0.349017	-1.51863	0.925926
SGK1	0.00126238	13.3764	1.00606	13.2958	3.7329	0.975309
SEM1	0.0012729	8.89669	4.38148	2.03052	1.02185	0.925926
C12orf45	0.00128619	0.6896	0.286399	2.40783	1.26773	0.901235
RFC5	0.00132658	26.5863	7.39828	3.59358	1.84542	0.925926
PPID	0.0013296	34.1293	14.8956	2.29123	1.19612	0.938272
GTPBP8	0.00133459	6.09204	2.33284	2.61142	1.38484	0.938272
HSP90AA1	0.00134833	317.194	127.377	2.4902	1.31626	0.91358
SRP9	0.00135948	361.669	163.031	2.2184	1.14952	0.888889
MAGOHB	0.00137523	14.2468	3.99337	3.56762	1.83496	0.938272
TREX1	0.00138342	27.4607	15.3104	1.79359	0.842853	0.925926
POLA1	0.00139159	11.0542	1.72308	6.41538	2.68153	0.839506
RPEL1	0.0014138	0.856227	0.250815	3.41377	1.77137	0.888889
TRAPPC1	0.00141448	76.4585	39.8433	1.91898	0.940338	0.91358
PARP1	0.00142277	41.4295	16.4928	2.51198	1.32882	0.876543
SRI	0.00143426	25.5205	11.4173	2.23525	1.16043	0.938272
PSME1	0.00144075	291.034	165.463	1.7589	0.814675	0.876543
SUMO2	0.00146444	104.339	59.488	1.75395	0.810608	0.888889
SEC61B	0.00146833	75.9244	38.4022	1.97709	0.983375	0.91358
EIF2B2	0.00147195	6.48833	0.941824	6.88911	2.78432	0.925926
HNRNPF	0.00149724	249.676	109.861	2.27265	1.18438	0.91358
PARK7	0.00152615	137.233	60.1828	2.28026	1.1892	0.864198
VRK1	0.00153517	39.9871	10.5784	3.78009	1.91842	0.888889
PECR	0.0015466	1.6469	0.197203	8.35132	3.062	0.938272
CCT4	0.00154681	104.399	37.0377	2.81873	1.49504	0.888889
TIMM23	0.00154904	90.5685	36.2731	2.49685	1.32011	0.901235
DPAGT1	0.00157072	25.1285	6.12797	4.10062	2.03584	0.91358
HNRNPA1	0.00160726	146.312	88.4724	1.65376	0.725749	0.901235
SUPV3L1	0.00164854	8.25499	1.74358	4.7345	2.24321	0.91358
DCAF11	0.00167461	10.452	3.87689	2.69598	1.43081	0.888889
TUBA1C	0.00169483	177.932	67.7035	2.62811	1.39402	0.901235
TRAPPC4	0.00169807	18.0724	10.7977	1.67373	0.743064	0.864198
VDAC1	0.00171244	82.6762	29.2716	2.82446	1.49797	0.901235
COX17	0.00173309	26.4912	12.4672	2.12488	1.08738	0.901235
MEA1	0.00176467	23.9415	1.53868	15.5598	3.95975	0.987654
PA2G4	0.00176536	73.0763	35.6321	2.05086	1.03623	0.888889
CHAF1B	0.00178864	4.09015	0.619268	6.60482	2.72352	0.864198
TOMM34	0.00180833	32.18	11.2025	2.87257	1.52234	0.851852
RCL1	0.00180894	7.49894	2.02612	3.70113	1.88797	0.876543
SUMO1	0.00182294	107.938	64.6732	1.66897	0.738961	0.91358
PDIA4	0.00185496	35.3174	10.8048	3.26868	1.70871	0.888889
TMEM14C	0.00186436	77.6541	41.1137	1.88876	0.917443	0.91358
ILF3-DT	0.00186509	10.4293	22.0709	0.472535	-1.08151	0.876543
UBE2L6	0.00187115	138.852	73.0903	1.89973	0.925794	0.876543
UMPS	0.00189258	11.0551	4.33388	2.55086	1.35098	0.901235
RACK1	0.0018931	244.425	132.581	1.84359	0.882517	0.925926
NUP37	0.00189992	11.1095	3.31608	3.3502	1.74425	0.91358
IL7R	0.00191029	33.9347	257.365	0.131854	-2.92299	0.987654
CLK1	0.00191567	13.7509	39.5177	0.347969	-1.52297	0.975309
PPIH	0.00192221	12.2056	3.13803	3.88956	1.95961	0.91358
IL2RA	0.00192728	270.515	44.3475	6.09989	2.60878	0.938272
KMT2E	0.00193827	8.61739	18.6176	0.462862	-1.11135	0.925926
AARSD1	0.00194304	9.74931	2.77442	3.514	1.81312	0.938272
TTI1	0.00195435	12.2162	2.70971	4.5083	2.17258	0.858025
CALM2	0.00197141	162.476	101.232	1.60499	0.682569	0.901235
MKI67	0.00197378	0.0312415	0	Inf	Inf	0.888889
TMEM43	0.00198026	35.8607	68.9134	0.520373	-0.942383	0.91358
DCPS	0.00198191	16.8405	6.92978	2.43016	1.28105	0.938272
LOC344967	0.00198237	0.365699	0.0497197	7.35521	2.87877	0.91358
CKS2	0.00199338	253.622	59.4724	4.26453	2.09239	0.91358
GLO1	0.00199687	137.149	61.4089	2.23338	1.15923	0.901235
DUSP6	0.00199749	17.1355	4.0608	4.21974	2.07715	0.888889
HIST1H1E	0.0020262	82.2337	38.0317	2.16224	1.11253	0.91358
PSMA6	0.00205027	50.2512	26.5379	1.89357	0.921107	0.864198
EIF4E	0.00205239	14.4434	7.02454	2.05614	1.03994	0.888889
GSTO1	0.00206805	69.1016	32.7884	2.1075	1.07553	0.91358
ABRACL	0.00207141	225.36	122.988	1.83238	0.873719	0.876543
CNOT9	0.00209665	78.8418	25.1204	3.13856	1.6501	0.938272
PIGF	0.00209739	5.77723	1.7696	3.2647	1.70695	0.864198
BCAT2	0.00210179	2.11358	0.481048	4.39371	2.13544	0.901235
RSU1	0.00215486	57.6021	33.6569	1.71145	0.775219	0.950617
ATP5MF	0.00216154	10.8122	5.49077	1.96915	0.977573	0.901235
PYM1	0.00219246	6.34372	1.34112	4.73017	2.24189	0.876543
STOML2	0.00219498	59.2521	21.9992	2.69337	1.42941	0.91358
SNRPF	0.00220603	20.6682	9.29937	2.22253	1.15221	0.888889
GTF2B	0.00220663	24.808	13.1234	1.89036	0.918665	0.901235
MRPL14	0.002211	67.9659	33.9608	2.0013	1.00094	0.925926
RBX1	0.00221472	41.1931	21.0497	1.95694	0.968601	0.888889
ACTL6A	0.00222356	37.0768	14.1699	2.61658	1.38768	0.876543
MCM6	0.00223818	70.6044	20.8394	3.38802	1.76044	0.91358
SLC43A3	0.00227622	59.2931	14.2436	4.16279	2.05755	0.876543
NDUFB6	0.00229337	47.341	23.4614	2.01783	1.0128	0.876543
ERMARD	0.00234029	5.69136	0.913066	6.23324	2.63998	0.925926
NAA20	0.00234549	65.6205	32.8883	1.99525	0.996572	0.876543
WRB	0.00240014	7.60205	2.98038	2.5507	1.35089	0.91358
CALU	0.00240673	25.9989	7.40413	3.51141	1.81205	0.876543
EED	0.00241439	11.6976	3.45861	3.38216	1.75795	0.925926
PGM2	0.00243282	15.1425	2.74941	5.50756	2.46141	0.882716
WDR76	0.00243284	26.3883	6.28009	4.20189	2.07104	0.882716
BUB3	0.00243529	68.8658	41.6884	1.65192	0.724144	0.876543
SLC50A1	0.00243597	25.316	12.9603	1.95335	0.965954	0.901235
MIR6758	0.00245278	0.0534023	0.641191	0.0832861	-3.58578	0.87037
AP1G2	0.00247772	15.3971	28.6448	0.537518	-0.895616	0.91358
SARNP	0.00248099	17.817	9.52754	1.87005	0.903075	0.925926
2019-09-02	0.00254612	68.8454	32.9443	2.08975	1.06333	0.962963
NOC3L	0.00257071	16.5432	2.88782	5.72861	2.51818	0.888889
NCAPG	0.0025748	22.8217	2.82318	8.08368	3.01501	0.938272
PSMB1	0.00257737	164.129	102.44	1.6022	0.680052	0.888889
CYTOR	0.00263886	18.0929	7.19651	2.51412	1.33005	0.888889
XRCC4	0.00264805	9.88162	2.05333	4.81248	2.26678	0.91358
DDX18	0.00266063	10.7723	1.34366	8.01713	3.00309	0.901235
CREBBP	0.00268794	0.0565878	0.337441	0.167697	-2.57607	0.882716
C16orf87	0.00269467	3.11422	0.789567	3.94421	1.97974	0.888889
IL2RB	0.00273041	21.843	2.07956	10.5036	3.39282	0.91358
DPP3	0.00274904	12.293	2.21578	5.54794	2.47195	0.925926
EIF2S2	0.00275011	67.5381	37.7482	1.78917	0.839293	0.901235
LYPLA2	0.00276259	18.5914	7.66525	2.42541	1.27823	0.876543
ZNF394	0.00277347	5.07495	19.8321	0.255896	-1.96637	0.864198
MRPL45	0.00277526	62.3189	24.7717	2.51573	1.33098	0.901235
PSMB8	0.00277782	214.628	110.79	1.93726	0.954018	0.864198
GSTM4	0.00282175	1.32808	0.139254	9.53715	3.25356	0.950617
ANXA5	0.00282728	112.747	64.9039	1.73713	0.796706	0.864198
PCK2	0.00284343	13.3054	2.52178	5.2762	2.3995	0.938272
PPIA	0.0028602	189.719	98.8887	1.91851	0.939983	0.876543
RTF2	0.00289016	37.1108	21.9077	1.69396	0.760398	0.91358
TMEM141	0.00291804	4.14074	1.18488	3.49465	1.80515	0.888889
ETFA	0.00298149	13.8795	5.45095	2.54624	1.34837	0.91358
TRAFD1	0.00300591	47.0289	22.4469	2.09512	1.06703	0.888889
CKS1B	0.00302869	31.0443	7.88079	3.93924	1.97792	0.901235
CPSF6	0.00305531	15.7911	5.15081	3.06575	1.61624	0.851852
FAM111B	0.00306229	17.7903	3.78713	4.69755	2.23191	0.87037
IRF2	0.00306629	39.0553	22.6732	1.72253	0.784531	0.864198
ATP5PB	0.00307468	123.903	72.2124	1.71581	0.778893	0.876543
CDC6	0.00308622	21.9697	3.76212	5.83972	2.5459	0.876543
NUSAP1	0.00311438	94.6622	19.367	4.88782	2.28919	0.888889
RBMX	0.00312999	101.243	53.0022	1.91017	0.933702	0.851852
SNORA11	0.00316539	0.0577121	0.675245	0.0854683	-3.54847	0.876543
SARAF	0.00316719	46.0296	172.331	0.2671	-1.90455	1
KIF2C	0.00318037	24.3307	3.94256	6.17129	2.62557	0.925926
SLC25A20	0.0031827	38.6401	11.0609	3.4934	1.80463	0.950617
YEATS4	0.00319931	39.9096	14.1549	2.81948	1.49543	0.876543
NDUFA4	0.00323909	55.0772	28.6005	1.92574	0.945415	0.888889
NORAD	0.00327715	18.5105	42.7217	0.43328	-1.20663	0.91358
LEO1	0.00330821	30.5476	10.9602	2.78713	1.47878	0.864198
PRDX2	0.00331192	71.3057	27.1874	2.62275	1.39108	0.925926
BCL2A1	0.00331195	25.778	8.65388	2.97878	1.57472	0.888889
PSMC2	0.00333712	61.7983	36.9481	1.67257	0.742069	0.888889
NUDT21	0.00334691	42.4131	15.1566	2.79832	1.48456	0.901235
NDUFB4	0.00335068	39.1876	25.7751	1.52037	0.604422	0.851852
ECHS1	0.00336665	64.0075	29.8186	2.14656	1.10203	0.901235
SRSF1	0.00336712	45.4936	16.0126	2.84112	1.50646	0.864198
RGS1	0.00337067	188.132	70.6437	2.66312	1.41312	0.888889
PBK	0.00337885	27.2345	5.2681	5.16969	2.37008	0.87037
ACTB	0.00337936	4377.49	1581.2	2.76846	1.46908	0.901235
SCARNA21	0.00344	1.96894	10.9967	0.179048	-2.48158	0.950617
SKA3	0.00345122	24.3661	3.18483	7.65069	2.93559	0.87037
TIPIN	0.00346126	14.8292	2.48743	5.96167	2.57572	0.87037
PSMD11	0.00347421	35.8473	20.0945	1.78394	0.835067	0.901235
GGCT	0.0035543	45.9231	16.4031	2.79966	1.48525	0.851852
CHMP5	0.00358746	36.164	16.7286	2.16181	1.11224	0.888889
WDR43	0.00360027	29.7034	6.26387	4.74201	2.2455	0.938272
BANF1	0.00364539	51.3675	19.4694	2.63837	1.39965	0.91358
CSE1L	0.00366477	68.9256	17.9226	3.84572	1.94326	0.925926
EIF3I	0.0036648	257.002	137.179	1.87348	0.905722	0.851852
MESD	0.00366716	12.8465	7.42462	1.73026	0.79099	0.888889
AKR1A1	0.00374764	48.1959	28.2751	1.70453	0.769378	0.851852
EPRS	0.0037883	57.3813	25.9003	2.21547	1.14761	0.864198
METAP2	0.00379662	31.5119	16.1636	1.94957	0.963153	0.901235
TEX30	0.00386848	32.0182	10.7235	2.98581	1.57812	0.901235
NDUFC2	0.00387475	45.1727	18.0561	2.5018	1.32297	0.901235
NIFK	0.00391327	40.1843	16.2212	2.47727	1.30875	0.91358
POLD2	0.0039144	26.1476	6.21892	4.20453	2.07194	0.901235
CMC2	0.00393475	4.54245	2.32821	1.95105	0.964252	0.91358
EIF4A2	0.00396169	53.6051	88.4028	0.606373	-0.721723	0.888889
MRPL57	0.00396552	29.8186	12.9824	2.29685	1.19966	0.91358
NEDD8	0.00396584	37.0569	22.0796	1.67833	0.747027	0.901235
CLTC	0.00397666	21.0657	3.7478	5.62082	2.49078	0.864198
CUEDC2	0.00398942	33.0869	13.2722	2.49295	1.31785	0.888889
HSP90AB1	0.00398976	1121.86	512.392	2.18945	1.13057	0.888889
UBE2L3	0.00400535	71.7849	43.1819	1.66238	0.733253	0.864198
SHMT1	0.00400843	3.87608	0.813594	4.76414	2.25222	0.864198
NUF2	0.00401912	11.0856	0.662654	16.7291	4.06429	0.851852
RAP2B	0.00409249	26.2905	47.2331	0.556611	-0.845259	0.888889
IFI27L1	0.00411301	5.01034	1.12755	4.44355	2.15171	0.858025
DNAJA1	0.00411832	325.895	157.066	2.0749	1.05304	0.851852
TXN	0.00414798	322.282	120.227	2.68062	1.42257	0.888889
UBB	0.00414977	503.242	320.661	1.56939	0.650202	0.864198
GLA	0.00421987	13.4368	2.73423	4.9143	2.29699	0.950617
ACTR3	0.0042343	54.1511	27.6699	1.95704	0.968672	0.851852
NCAPD2	0.00426724	40.7943	10.2868	3.9657	1.98758	0.814815
DNAJC15	0.00426829	9.59175	4.86918	1.96989	0.978116	0.901235
TAGLN2	0.00427534	144.503	83.088	1.73916	0.798391	0.925926
MRPS28	0.00428479	9.52117	2.83673	3.35638	1.74691	0.876543
WDR33	0.00428732	2.60534	1.14583	2.27376	1.18508	0.851852
ZNF277	0.004294	1.8172	6.80245	0.26714	-1.90433	0.851852
SLC25A38	0.00429699	13.2361	20.7593	0.637597	-0.649283	0.925926
HPF1	0.00434476	21.0489	5.89616	3.56994	1.8359	0.851852
TXNDC17	0.00435914	13.0125	5.42985	2.39648	1.26091	0.876543
MAPK6	0.00440362	10.4668	1.43981	7.26955	2.86187	0.864198
ARF4	0.00440904	65.3986	43.7741	1.494	0.579181	0.888889
GNPAT	0.00443415	27.2434	9.86631	2.76125	1.46532	0.851852
CD68	0.00443901	12.2591	3.42828	3.57587	1.8383	0.901235
GALT	0.00447086	7.91785	16.7754	0.471991	-1.08317	0.901235
VPS26A	0.0045646	33.2869	15.8123	2.10512	1.0739	0.876543
SEPHS1	0.00457865	8.28025	0.38406	21.5598	4.43027	0.91358
EFTUD2	0.00458634	20.0576	7.80218	2.57077	1.3622	0.864198
CENPW	0.00460269	43.2792	10.0102	4.32351	2.1122	0.876543
PSMB6	0.0046089	189.255	115.847	1.63366	0.708107	0.839506
CAP1	0.00462563	294.622	162.188	1.81654	0.861195	0.876543
PSMB5	0.0046342	176.839	73.0139	2.42199	1.27619	0.91358
TMEM208	0.00463964	32.1921	16.6541	1.93299	0.950835	0.876543
NDUFA11	0.004661	14.5653	7.76309	1.87623	0.907836	0.901235
DPM2	0.00466479	9.68314	3.66014	2.64556	1.40358	0.839506
RRM2	0.00472181	75.1518	19.6314	3.82815	1.93665	0.839506
ATIC	0.00473428	40.096	16.4051	2.44411	1.28931	0.864198
ACTR6	0.00479795	13.7018	4.48848	3.05266	1.61007	0.82716
SDHC	0.00481892	5.74783	3.38277	1.69915	0.764812	0.851852
PDZD11	0.00483995	32.4837	12.3979	2.62009	1.38962	0.91358
PDCD4	0.00484001	17.0958	121.239	0.14101	-2.82613	0.925926
ITGB3BP	0.00485112	5.28666	0.992094	5.32879	2.41381	0.901235
CYSTM1	0.00485181	8.82137	17.969	0.490922	-1.02644	0.901235
RAD54L	0.00486435	17.0388	0.260742	65.3475	6.03006	0.925926
PRMT1	0.00488953	22.1721	9.63488	2.30123	1.2024	0.864198
PBDC1	0.0048904	44.7794	28.0246	1.59786	0.67614	0.876543
NDUFB9	0.00492532	50.2586	33.9306	1.48122	0.566783	0.876543
MINOS1	0.00496037	12.5519	6.20129	2.02408	1.01727	0.888889
RUVBL1	0.00498582	10.5384	3.53449	2.98158	1.57608	0.864198
NXF1	0.00500002	22.8885	37.0015	0.618583	-0.692962	0.901235
TMEM97	0.00500439	19.2226	5.32336	3.61098	1.85239	0.851852
PWP1	0.00500966	54.3152	22.406	2.42413	1.27747	0.851852
HIST1H3C	0.00502837	2.45271	0.179636	13.6538	3.77123	0.932099
TMBIM1	0.005061	13.8042	30.1627	0.457659	-1.12765	0.901235
TPI1	0.00510834	1073.3	402.42	2.66711	1.41528	0.876543
POMP	0.00512206	128.887	69.8132	1.84617	0.884538	0.864198
ATP5F1B	0.00512303	391.981	222.662	1.76043	0.815928	0.864198
CSNK2B	0.00518208	47.3324	25.4055	1.86308	0.897689	0.901235
PAICS	0.00520113	40.0574	9.88004	4.05438	2.01948	0.901235
PSMB4	0.00523623	156.665	95.984	1.6322	0.706819	0.876543
MRPL17	0.00525375	28.6539	11.756	2.43739	1.28534	0.91358
BLOC1S5	0.00525922	12.1194	4.89247	2.47714	1.30868	0.777778
TK1	0.00530995	101.602	19.8909	5.10794	2.35274	0.925926
HIST1H4C	0.00534567	406.562	126.726	3.20819	1.68176	0.901235
FAS	0.0053549	37.5334	15.1406	2.479	1.30976	0.925926
SART3	0.00537162	9.97903	2.84403	3.50877	1.81096	0.864198
STAT6	0.00537752	3.81548	14.2457	0.267834	-1.90059	0.851852
NPM1	0.00540738	498.742	251.181	1.98559	0.989567	0.876543
NUDCD1	0.00540791	14.4408	2.49086	5.79749	2.53543	0.864198
DBF4	0.0054285	14.1955	5.5116	2.57556	1.36489	0.82716
NDUFA2	0.00544943	36.4276	21.5411	1.69108	0.757943	0.876543
ARHGAP17	0.00553524	0.22108	0.660987	0.334469	-1.58005	0.839506
ARPC2	0.00554184	85.8244	52.6514	1.63005	0.704916	0.82716
GLE1	0.00554478	32.5782	11.5641	2.81718	1.49425	0.858025
SQOR	0.00555267	86.6398	44.0511	1.9668	0.975852	0.864198
CCT6A	0.00556355	87.7263	40.8439	2.14784	1.10289	0.864198
PHPT1	0.00556374	41.8318	17.822	2.3472	1.23094	0.975309
ESD	0.00557376	14.9426	6.29267	2.3746	1.24768	0.82716
ACOT7	0.00559123	16.7524	3.44145	4.86783	2.28328	0.864198
DDX21	0.00561662	66.2074	25.9568	2.55068	1.35088	0.901235
OAS2	0.00561857	19.008	6.61413	2.87385	1.52298	0.839506
EXOSC9	0.00564618	12.9123	6.52552	1.97874	0.984585	0.888889
NSL1	0.00568125	12.1759	6.79525	1.79183	0.841436	0.888889
TMEM167A	0.00569588	24.4657	11.0951	2.2051	1.14084	0.876543
TALDO1	0.00571101	74.1931	39.0973	1.89765	0.924215	0.876543
STMN1	0.00574521	84.4894	19.8105	4.26488	2.0925	0.876543
SNORD32A	0.00576869	1.16759	13.0088	0.0897543	-3.47788	0.938272
IPO9	0.00578857	8.2877	1.73825	4.76785	2.25334	0.839506
EMC4	0.00579596	27.9176	17.0024	1.64198	0.715437	0.851852
APOL2	0.00579612	59.9243	33.2435	1.80259	0.850068	0.901235
TBCD	0.00580146	0.399666	1.12978	0.353754	-1.49918	0.851852
NTMT1	0.00581578	7.90014	4.00769	1.97125	0.979108	0.851852
SAE1	0.005822	57.9645	23.7979	2.4357	1.28433	0.839506
HMGB2	0.00583292	215.233	80.0995	2.68706	1.42603	0.82716
ROMO1	0.00591387	73.2898	33.9682	2.1576	1.10943	0.91358
CDK4	0.0059614	27.8806	10.1036	2.75947	1.46439	0.864198
TAF9B	0.00597202	55.4115	22.0735	2.51032	1.32787	0.876543
BCCIP	0.00597574	25.122	11.3804	2.20748	1.1424	0.876543
SURF4	0.00600134	29.1353	6.78856	4.29182	2.10159	0.802469
COX6C	0.00600652	25.8803	16.3124	1.58654	0.665884	0.851852
RPL7L1	0.00602058	13.6533	6.46313	2.11249	1.07895	0.901235
PSMB2	0.00608923	53.0532	27.0887	1.9585	0.969749	0.888889
MMADHC	0.0061371	85.0022	53.6923	1.58313	0.662783	0.864198
POLE3	0.00614148	68.4835	37.0285	1.84948	0.88712	0.851852
SNUPN	0.0061449	17.2774	4.99574	3.45843	1.79012	0.901235
EIF2S1	0.00615379	62.8061	27.1854	2.31028	1.20807	0.888889
CCNB1	0.00615859	63.6678	12.4012	5.134	2.36008	0.864198
FBXO6	0.00616728	11.3356	2.64549	4.28489	2.09926	0.858025
USP1	0.00624913	19.4069	3.1964	6.0715	2.60205	0.851852
RPN2	0.00627349	169.614	88.5247	1.91601	0.938104	0.888889
RPS6KC1	0.00629594	0.00569017	0.0618913	0.0919381	-3.44319	0.851852
MED20	0.00632154	13.5079	4.0518	3.33379	1.73716	0.888889
PTMA	0.00632846	406.401	267.714	1.51804	0.602211	0.888889
NUDT15	0.00636271	20.0714	4.37745	4.58518	2.19698	0.851852
LSM3	0.00637624	28.8721	13.8456	2.08529	1.06024	0.864198
SLC38A5	0.00647753	14.0549	1.37488	10.2226	3.35369	0.975309
TOMM5	0.00648139	43.3991	20.9787	2.06872	1.04874	0.851852
SRP19	0.00649254	27.2954	16.3639	1.66802	0.738136	0.876543
NUDT1	0.00652123	14.8	4.94342	2.99388	1.58202	0.91358
PSMD7	0.00657153	60.8603	39.3239	1.54766	0.630093	0.851852
MICB	0.00657643	0.301777	0.0904224	3.33741	1.73873	0.864198
NASP	0.00658608	16.6433	8.12408	2.04863	1.03466	0.851852
GTF2A2	0.00660387	36.0647	19.8883	1.81336	0.858668	0.901235
TIMELESS	0.00661639	8.51679	0.795386	10.7077	3.42058	0.925926
NCAPH	0.00662228	12.3834	1.69491	7.30623	2.86913	0.876543
CXCR4	0.00662639	43.5638	109.314	0.39852	-1.32728	0.91358
MRPL1	0.00665366	19.312	7.92996	2.43532	1.28411	0.864198
EP300	0.00667328	0.110625	0.350425	0.315689	-1.66343	0.901235
MRPL39	0.00674294	74.7519	36.4516	2.05072	1.03613	0.864198
ZNF101	0.00675898	13.6021	3.95835	3.4363	1.78085	0.901235
UTP6	0.0067651	16.4865	5.27386	3.12608	1.64436	0.839506
ACAT2	0.00677011	31.6651	15.8851	1.99339	0.995222	0.851852
TMUB2	0.00677078	0.645011	3.56045	0.18116	-2.46466	0.864198
NDUFAF3	0.00690966	19.6982	10.6027	1.85785	0.893633	0.839506
RAD1	0.00691862	5.98598	1.6804	3.56224	1.83279	0.82716
CCT5	0.00694146	98.014	43.2842	2.26443	1.17915	0.851852
NOB1	0.00696143	43.9249	20.7876	2.11303	1.07932	0.888889
ARPC1B	0.00698961	78.0819	39.2173	1.99101	0.993499	0.888889
TROVE2	0.00700741	20.2947	8.1721	2.48341	1.31232	0.851852
ATP5F1C	0.00707803	111.123	59.0502	1.88184	0.912143	0.864198
RPA2	0.00709523	145.85	78.9615	1.84711	0.885267	0.888889
SH2D1A	0.00709652	81.5701	47.1969	1.72829	0.789348	0.876543
HIST1H1B	0.00710199	21.3003	4.90709	4.34072	2.11793	0.888889
MDH1	0.00710235	76.2622	43.3932	1.75747	0.813499	0.851852
FAM96A	0.00715898	40.9427	22.0604	1.85594	0.892149	0.901235
C17orf49	0.00720595	23.8464	9.19351	2.59383	1.37509	0.91358
PCMT1	0.00720891	61.5346	34.0369	1.80788	0.854297	0.901235
NDUFA7	0.0072339	29.2384	12.309	2.37536	1.24815	0.876543
CENPK	0.00732023	10.8057	3.94361	2.74006	1.45421	0.851852
SNRPB	0.00733523	58.1044	23.6519	2.45665	1.29669	0.864198
LTV1	0.00733593	34.5337	10.5752	3.26552	1.70731	0.876543
DLD	0.00734373	22.936	9.98037	2.29811	1.20045	0.82716
PNPO	0.00734668	16.8022	2.77046	6.06478	2.60045	0.876543
CMPK1	0.00740148	30.7446	11.5418	2.66376	1.41347	0.802469
CAPZA1	0.00740395	396.488	247.406	1.60258	0.680395	0.82716
SLC35B1	0.00743793	7.47487	2.90933	2.56927	1.36136	0.876543
SCAMP3	0.00745728	41.8549	18.1944	2.30043	1.20191	0.864198
ATXN7L3B	0.00746259	4.2772	9.87776	0.433013	-1.20752	0.82716
TLK2	0.00747571	0.303369	1.17682	0.257787	-1.95575	0.839506
IAH1	0.00750578	11.7364	5.62754	2.08552	1.06041	0.814815
TPX2	0.00751325	31.8916	7.84552	4.06495	2.02324	0.845679
IFI27L2	0.00753236	5.78607	2.03232	2.84703	1.50946	0.851852
DCTPP1	0.00755595	66.1232	21.4021	3.08957	1.6274	0.888889
IFT20	0.00759471	1.60418	4.06238	0.394886	-1.34049	0.864198
RNF34	0.00764643	40.9459	19.7984	2.06814	1.04834	0.839506
ATP5MC1	0.00770647	34.6132	13.3398	2.59474	1.37559	0.91358
TOMM6	0.00775569	164.086	104.48	1.57051	0.651234	0.864198
C19orf48	0.00778892	24.8223	7.31299	3.39427	1.7631	0.901235
CCNE2	0.00780103	27.9465	6.97396	4.00727	2.00262	0.864198
PRPSAP1	0.00780967	4.71817	0.95368	4.94733	2.30665	0.950617
COMT	0.00781793	3.90876	1.29022	3.02953	1.59909	0.858025
ARL2	0.00782913	21.2292	10.0973	2.10245	1.07207	0.802469
CD274	0.00791535	0.0477697	0.0050343	9.48885	3.24623	0.839506
NME2	0.00791705	43.5645	19.8824	2.19111	1.13166	0.864198
CACYBP	0.00792169	117.441	53.6468	2.18915	1.13037	0.888889
HIST1H1D	0.00794014	10.1604	3.73854	2.71774	1.44241	0.839506
FKBP1A	0.00799201	46.9846	21.3254	2.20322	1.13961	0.888889
GGH	0.00800063	17.6938	1.12268	15.7602	3.97822	0.975309
HJURP	0.00805847	22.1992	3.70611	5.98989	2.58253	0.864198
TMSB10	0.00807009	1436.6	621.119	2.31292	1.20972	0.876543
NOP58	0.00807177	116.905	67.1871	1.73999	0.79908	0.82716
STAT1	0.00809033	208.301	71.7951	2.90133	1.53671	0.888889
HTATSF1	0.00811919	38.5195	20.1847	1.90835	0.932325	0.864198
ERAP1	0.00818398	8.46929	2.70571	3.13016	1.64624	0.839506
STUB1	0.0082236	0.226221	2.53961	0.0890771	-3.4888	0.839506
MRPS33	0.00824089	8.15308	3.74638	2.17626	1.12185	0.876543
USP5	0.00831048	15.6027	5.5197	2.82672	1.49913	0.864198
HSPA9	0.00835185	68.5187	30.9908	2.21094	1.14466	0.876543
G3BP1	0.00838264	26.335	10.8186	2.43423	1.28347	0.864198
PMF1	0.00838495	16.9506	5.62814	3.01176	1.5906	0.950617
H2AFZ	0.00839114	321.533	128.467	2.50285	1.32357	0.876543
LAS1L	0.00840038	19.976	9.00596	2.21809	1.14932	0.851852
ILF2	0.00840575	248.371	132.659	1.87226	0.904779	0.864198
PMVK	0.00840743	34.3718	13.6249	2.52273	1.33498	0.888889
SLC25A6	0.00846856	366.993	275.111	1.33398	0.415739	0.814815
ACAT1	0.0084705	15.2648	5.58335	2.73399	1.45101	0.876543
ASNS	0.00852027	21.7877	9.02465	2.41424	1.27157	0.91358
TMEM126A	0.00853165	40.9893	21.4117	1.91434	0.936849	0.839506
MYL6	0.00856964	53.6116	31.1082	1.72339	0.785252	0.864198
ERH	0.00858453	40.6913	18.4371	2.20704	1.14211	0.864198
QRSL1	0.0086545	6.30619	2.31304	2.72637	1.44698	0.851852
HSD17B10	0.00867616	33.6951	17.8664	1.88594	0.915287	0.851852
SRRM2	0.00870353	0.177564	0.856132	0.207402	-2.2695	0.851852
HIST1H1C	0.00871041	47.2176	20.3009	2.32589	1.21778	0.901235
LRRC57	0.00877016	2.8199	0.507309	5.55855	2.47471	0.82716
KPNA2	0.0087727	197.223	54.249	3.63552	1.86216	0.876543
BCAP29	0.00882669	3.76909	1.00716	3.74231	1.90393	0.839506
PSMD9	0.00883635	10.3128	6.47248	1.59334	0.672052	0.876543
LMAN1	0.00885091	29.6113	11.0298	2.68468	1.42475	0.839506
CCDC34	0.00886738	4.07172	0.700464	5.81289	2.53926	0.864198
SRP54	0.00890495	28.4614	13.6893	2.0791	1.05596	0.839506
APEX1	0.00894451	94.1676	45.9094	2.05116	1.03644	0.851852
MPHOSPH8	0.00895446	11.3647	23.7864	0.477783	-1.06557	0.839506
VBP1	0.00895698	59.1401	31.9225	1.85262	0.889563	0.864198
CDCA3	0.00896388	2.58206	0.174785	14.7728	3.88487	0.839506
HSPE1	0.0089969	95.5347	39.9226	2.393	1.25882	0.851852
ZNF226	0.00905987	0.586417	3.11988	0.187961	-2.41149	0.888889
APOBEC3D	0.00908211	17.1494	6.27616	2.73246	1.4502	0.833333
FABP5	0.00908232	27.5692	6.09034	4.52672	2.17847	0.876543
NUP88	0.00909937	26.8748	10.9323	2.45829	1.29766	0.82716
SLIRP	0.00911155	16.0825	7.25723	2.21606	1.148	0.876543
MTREX	0.00914328	20.273	10.4894	1.93271	0.950627	0.82716
SRSF5	0.0091484	17.2733	33.6796	0.512872	-0.963331	0.876543
OIP5-AS1	0.00915305	9.78058	4.14114	2.36181	1.23989	0.851852
WDR3	0.00915997	6.77747	1.6421	4.12732	2.0452	0.833333
ETHE1	0.00918582	31.2707	14.5689	2.1464	1.10192	0.864198
UGP2	0.00918586	35.8773	21.485	1.66988	0.739743	0.888889
PARP9	0.00929014	4.65027	0.187076	24.8577	4.63562	0.839506
COX7A2L	0.00929242	26.2222	17.257	1.51951	0.603608	0.82716
PAK1IP1	0.00929377	30.3232	8.05461	3.7647	1.91254	0.833333
GAPDH	0.00930589	1199.83	545.283	2.20038	1.13775	0.839506
PMAIP1	0.00931419	45.385	16.1808	2.80487	1.48793	0.82716
GALNT4	0.0093453	6.97644	0.624461	11.1719	3.48181	0.975309
TUBB4B	0.00935638	93.7447	48.573	1.92997	0.948581	0.851852
ARPC1A	0.00938037	33.9031	9.40501	3.60479	1.84991	0.950617
ALDH3A2	0.0093854	0.4603	2.60177	0.176918	-2.49885	0.901235
FIBP	0.00940202	36.4524	14.6335	2.49103	1.31674	0.876543
COX7A2	0.00943405	71.0666	44.6385	1.59205	0.670884	0.814815
NDUFB2	0.00946619	16.1393	10.8156	1.49223	0.57747	0.851852
MGST2	0.00947735	3.12984	0.394012	7.94352	2.98978	0.901235
RPL22L1	0.00948562	15.7507	5.09889	3.08904	1.62716	0.925926
CCDC57	0.00952269	0.222824	0.0915075	2.43504	1.28394	0.851852
RFC3	0.00955236	28.9542	4.83001	5.99464	2.58367	0.858025
RPL39L	0.00956221	14.159	3.73044	3.79552	1.9243	0.876543
DNM1L	0.00959486	10.1975	2.88414	3.5357	1.822	0.876543
CYCS	0.00965756	65.0865	26.7904	2.42947	1.28064	0.888889
NME1	0.00972051	48.7132	12.9814	3.75253	1.90786	0.851852
XPC	0.00972591	2.17489	8.05679	0.269945	-1.88926	0.833333
CDC123	0.00972915	90.9664	52.9087	1.71931	0.781829	0.888889
RNPS1	0.009731	17.0921	10.2465	1.66809	0.738194	0.82716
MT2A	0.00973345	52.4713	16.79	3.12516	1.64393	0.876543
TIMM8A	0.00980633	4.29012	0.915118	4.68805	2.22899	0.925926
SFXN1	0.00981683	33.9045	17.7952	1.90526	0.929987	0.851852
DDX24	0.00982261	22.0787	14.512	1.52141	0.60541	0.82716
PFDN1	0.00985989	34.3992	22.7261	1.51364	0.598023	0.851852
IMPDH2	0.00987342	105.948	43.6858	2.42524	1.27813	0.901235
TPGS2	0.00988105	4.85761	1.59317	3.04903	1.60835	0.91358
HIST1H2BH	0.00991952	3.41067	0.814035	4.18983	2.06689	0.820988
SNRNP25	0.00992265	5.60671	2.031	2.76057	1.46497	0.839506
FAM96B	0.00998402	25.9361	13.7007	1.89304	0.920708	0.888889
CTPS1	0.00999819	17.446	6.65354	2.62207	1.3907	0.839506
NSF	0.0100498	14.0843	3.68225	3.82493	1.93543	0.82716
RIC8A	0.010067	15.6308	9.29405	1.6818	0.75001	0.876543
FAH	0.0100705	6.88533	1.42978	4.81566	2.26773	0.950617
SMIM12	0.010088	8.03971	3.83252	2.09776	1.06885	0.839506
WDR61	0.0100893	11.8372	5.81377	2.03607	1.02579	0.814815
GDI2	0.0101081	150.565	95.0294	1.58441	0.663943	0.839506
MIR4435-2HG	0.0101491	6.03799	2.26214	2.66915	1.41638	0.851852
C9orf64	0.0101807	6.21469	0.68375	9.08912	3.18414	0.864198
2019-09-06	0.0101949	34.9376	21.9998	1.58809	0.66729	0.851852
MRRF	0.0102441	2.77448	0.772261	3.59267	1.84506	0.82716
ATP5MC2	0.0102992	52.8108	37.7909	1.39745	0.482796	0.864198
EEF1AKMT2	0.0103298	1.67702	0.0326791	51.3178	5.68139	0.962963
CALR	0.0103391	88.785	48.0331	1.84841	0.886287	0.876543
GLT8D1	0.0103537	4.77439	1.24368	3.83893	1.9407	0.888889
MCM10	0.0103691	17.9341	4.95029	3.62283	1.85712	0.839506
BRCC3	0.0103984	25.8902	7.50155	3.45131	1.78715	0.796296
CYB561A3	0.0104092	10.0773	6.48026	1.55507	0.636982	0.876543
PCNT	0.0104113	0.0146264	0.00313097	4.67152	2.22389	0.864198
CANX	0.0104326	84.5369	43.9777	1.92227	0.94281	0.839506
SNORA58B	0.010446	0.1737	0.00567433	30.6114	4.936	0.925926
DDX39A	0.0105466	64.2857	29.7208	2.16299	1.11303	0.814815
AURKA	0.0105617	26.3309	6.36784	4.13498	2.04788	0.858025
XRCC6	0.0105809	206.698	125.403	1.64827	0.720954	0.851852
AARS	0.0105986	47.5638	19.9684	2.38195	1.25214	0.802469
ADK	0.0106312	31.9586	15.914	2.00821	1.00591	0.839506
NCAPD3	0.0106428	11.1662	1.81672	6.14636	2.61973	0.864198
EIF2B3	0.010688	23.3547	6.76928	3.4501	1.78664	0.876543
DARS	0.0107628	50.3641	29.1436	1.72814	0.789217	0.876543
GPI	0.0108473	38.2619	18.4952	2.06875	1.04876	0.839506
ANAPC15	0.0108554	10.8229	6.02992	1.79487	0.843881	0.839506
MTAP	0.0108844	3.76459	0.887098	4.24372	2.08533	0.839506
SNRNP35	0.0109321	9.53719	5.3253	1.79092	0.840701	0.790123
RNF113A	0.0109384	24.5225	36.6629	0.668863	-0.580218	0.802469
HMBS	0.0109936	6.55645	1.59053	4.12217	2.0434	0.876543
CD69	0.0110483	305.303	127.698	2.39082	1.2575	0.901235
CDK11A	0.0110772	0.166551	0.633809	0.262778	-1.92809	0.851852
HSPA8	0.0110784	721.09	395.947	1.82118	0.864872	0.839506
PGAM1	0.0110841	99.709	42.9961	2.31903	1.21352	0.851852
ORC1	0.0111977	17.5877	2.57352	6.83409	2.77275	0.839506
PPT1	0.0111983	111.081	61.192	1.81529	0.860197	0.851852
HPRT1	0.0112424	75.7884	35.0719	2.16094	1.11166	0.839506
HYPK	0.0113092	8.92812	4.50744	1.98075	0.986048	0.864198
TNFAIP8	0.0113634	45.3842	22.8707	1.98438	0.98869	0.864198
GMPPB	0.0114346	1.58062	0.175582	9.00218	3.17027	0.839506
SPTSSA	0.011437	12.9906	5.19312	2.50151	1.3228	0.888889
LYPLA1	0.0114992	29.8706	10.6716	2.79908	1.48495	0.864198
UQCR10	0.0115158	127.221	84.2997	1.50915	0.593732	0.802469
GAS5	0.0115768	13.5369	22.4573	0.602786	-0.730282	0.876543
MCM3	0.011613	150.66	55.8276	2.69866	1.43224	0.864198
MRPL53	0.011658	9.18384	4.41047	2.08228	1.05817	0.851852
CCNL2	0.0116997	2.89113	7.59389	0.380718	-1.3932	0.839506
DDX52	0.0117191	4.33736	1.54691	2.80389	1.48743	0.864198
CENPO	0.0117245	3.68603	0.143527	25.6818	4.68267	0.91358
RNASEH1	0.0117701	16.3198	6.08306	2.68283	1.42376	0.888889
UROD	0.0118111	35.7608	19.488	1.83502	0.875794	0.839506
DTL	0.0118271	39.1736	11.617	3.3721	1.75365	0.82716
C4orf46	0.0118414	14.4686	1.1979	12.0783	3.59435	0.851852
CFAP20	0.011871	28.3635	11.6723	2.42999	1.28095	0.802469
GINS4	0.0118779	4.31278	1.03947	4.14901	2.05277	0.888889
FAM46C	0.0118958	16.0767	3.93625	4.08426	2.03007	0.851852
KIF22	0.0120005	26.8803	11.8316	2.27191	1.18391	0.82716
DRG1	0.0120197	50.2154	28.2647	1.77661	0.829127	0.82716
PRPF4	0.012051	25.7554	10.2529	2.512	1.32884	0.839506
ZNHIT1	0.0120741	3.41189	2.11179	1.61564	0.692103	0.864198
TAP1	0.012101	52.9138	21.0727	2.51102	1.32827	0.82716
RGS2	0.0121398	7.54749	28.6535	0.263405	-1.92464	0.845679
NELFCD	0.0121607	21.5744	9.66484	2.23225	1.1585	0.851852
H2BFS	0.0121613	2.08264	0.976491	2.13278	1.09274	0.82716
LOC102724334	0.0121613	2.08264	0.976491	2.13278	1.09274	0.82716
DAD1	0.0121675	232.731	156.845	1.48383	0.569323	0.814815
HSPA14	0.0122032	9.91625	3.54414	2.79793	1.48436	0.82716
PLAC8	0.0122218	2.40604	4.81728	0.49946	-1.00156	0.839506
MRPL44	0.0122479	28.8555	13.8882	2.0777	1.05499	0.839506
SIVA1	0.0122725	11.263	3.43988	3.27424	1.71116	0.901235
MRPL47	0.0123709	44.505	25.7508	1.7283	0.78935	0.839506
HLA-E	0.0123837	297.293	493.091	0.602918	-0.729967	0.851852
RHNO1	0.0124408	26.3014	14.0331	1.87424	0.906306	0.82716
TBCA	0.0124852	26.1735	16.8067	1.55732	0.639069	0.876543
ANP32E	0.0125485	293.938	136.064	2.16028	1.11122	0.888889
TOP2A	0.0126439	58.2241	12.5346	4.64508	2.2157	0.858025
TCEAL8	0.012651	65.9491	38.1593	1.72826	0.789316	0.82716
FKBP3	0.0126962	30.3513	17.0936	1.77559	0.828301	0.839506
CDC20	0.0127387	18.0379	3.4154	5.28134	2.4009	0.851852
ELOVL1	0.0127743	35.3087	25.4639	1.38662	0.471572	0.839506
BUB1	0.012791	21.0518	3.5979	5.85115	2.54872	0.91358
TOMM22	0.0128024	61.5065	30.5836	2.01109	1.00798	0.864198
COASY	0.0129032	8.79117	5.393	1.63011	0.704967	0.851852
NSMCE1	0.0129058	8.32449	2.75076	3.02626	1.59753	0.790123
CEBPZ	0.012939	36.4896	20.09	1.81631	0.861008	0.814815
LOC339803	0.0130049	2.95205	0.432447	6.82637	2.77112	0.802469
ELP6	0.0130389	12.6182	5.42001	2.32808	1.21914	0.839506
ACSL5	0.0131542	28.1426	11.4934	2.4486	1.29196	0.833333
KNSTRN	0.0131582	9.27951	1.96948	4.71166	2.23623	0.851852
SUB1	0.0132048	24.1294	15.9969	1.50838	0.593003	0.839506
AKAP9	0.0132349	1.38683	3.08103	0.450121	-1.15162	0.777778
SPAG5	0.0132485	38.0918	9.25771	4.1146	2.04075	0.876543
CCDC51	0.0133243	8.11576	2.55159	3.18067	1.66933	0.851852
PANK2	0.0133273	1.3841	0.00827579	167.246	7.38583	0.814815
NMRAL1	0.0133542	3.36966	0.920037	3.66253	1.87284	0.901235
SNORD3A	0.0133772	0.834957	0.0754109	11.0721	3.46886	0.895062
SFR1	0.01341	20.9475	10.5261	1.99007	0.992816	0.82716
ZNF207	0.0134846	22.2638	14.3113	1.55568	0.637543	0.839506
TRMT10C	0.0134985	37.3861	23.5416	1.58809	0.66729	0.864198
COPS9	0.0135869	15.0162	9.12457	1.64568	0.718687	0.876543
MRTO4	0.0136269	25.8169	8.45552	3.05326	1.61035	0.851852
SGO2	0.0136333	9.28023	1.41902	6.53989	2.70927	0.91358
H3F3A	0.0136664	50.6339	37.1989	1.36117	0.444847	0.82716
GALM	0.0136813	106.692	59.6506	1.78861	0.838839	0.753086
CKLF	0.0136859	70.5384	40.2154	1.75401	0.81066	0.839506
ABTB1	0.013696	0.185217	2.40188	0.0771134	-3.69687	0.882716
TWF2	0.0137377	29.7968	15.6979	1.89814	0.92459	0.814815
NOP16	0.013751	38.3021	15.2583	2.51024	1.32783	0.802469
SUCLG2	0.0138269	32.0329	10.1854	3.14498	1.65305	0.864198
POLR3GL	0.0138642	8.67775	22.2252	0.390446	-1.35681	0.814815
LSM7	0.0138993	10.8839	5.78917	1.88005	0.91077	0.851852
CCT8	0.013913	167.892	76.9815	2.18094	1.12495	0.864198
UTP11	0.0139216	31.8664	15.1608	2.10189	1.07169	0.876543
AIFM1	0.0140092	20.655	6.78281	3.0452	1.60654	0.839506
KIAA1551	0.0140435	20.979	60.468	0.346943	-1.52723	0.91358
TMEM14A	0.0140551	42.9087	19.3704	2.21516	1.14741	0.802469
PPIL3	0.014111	11.1306	3.20201	3.47614	1.79748	0.839506
VPS35L	0.0141153	4.93845	2.12347	2.32565	1.21763	0.839506
NCL	0.0141718	64.22	35.8063	1.79354	0.842811	0.864198
POR	0.0141875	0.168669	1.3096	0.128795	-2.95685	0.802469
MLH1	0.0142156	26.9906	11.239	2.40152	1.26395	0.796296
UBLCP1	0.0142622	24.9114	12.7934	1.94721	0.961405	0.802469
UQCRHL	0.0142927	4.37485	2.4532	1.78332	0.834567	0.814815
THAP9-AS1	0.014305	1.01827	4.51284	0.225637	-2.14792	0.814815
PEBP1	0.0143373	120.584	85.6101	1.40852	0.494185	0.82716
PLK4	0.014355	7.1685	0.819646	8.74585	3.1286	0.82716
FARSB	0.0144136	45.5868	12.3062	3.70437	1.88923	0.808642
MORF4L1	0.0144564	37.7603	27.7441	1.36102	0.444687	0.82716
POLR2F	0.0144639	5.78103	3.09443	1.8682	0.901652	0.851852
B4GALT3	0.014499	20.4758	11.3242	1.80814	0.854505	0.864198
NDUFS5	0.0145126	213.73	131.622	1.62382	0.69939	0.82716
ATXN3	0.0145266	0.10479	0.563172	0.186072	-2.42607	0.876543
MIR4315-1	0.01456	0.0479817	0.343596	0.139646	-2.84016	0.814815
CPPED1	0.0145891	5.95881	1.18836	5.0143	2.32605	0.790123
ABCF1	0.014613	27.7879	12.1074	2.29511	1.19856	0.802469
LSM4	0.014692	6.48181	0.849223	7.63263	2.93218	0.895062
NR3C1	0.014712	5.29279	25.3457	0.208824	-2.25964	0.814815
NDUFC1	0.0147169	23.4359	8.05705	2.90875	1.5404	0.796296
KHDC1	0.0147222	2.18025	0.144995	15.0367	3.91042	0.814815
TSPO	0.0147303	9.376	2.48323	3.77572	1.91675	0.839506
JPT1	0.0147402	14.9233	7.03439	2.12148	1.08507	0.82716
PRDX1	0.014751	269.441	168.411	1.5999	0.677979	0.82716
DECR1	0.0148233	16.2956	8.18311	1.99137	0.993759	0.839506
MRPS11	0.0148773	3.72197	1.95923	1.89971	0.92578	0.839506
POP5	0.0149003	27.1173	13.2284	2.04993	1.03558	0.82716
ALG5	0.0149772	24.0759	13.0991	1.83799	0.878127	0.82716
SLC16A1	0.0150049	10.8491	1.29058	8.40632	3.07147	0.864198
HMGXB4	0.0151434	5.39034	1.19285	4.51886	2.17596	0.901235
NDUFAB1	0.0151801	32.698	12.5487	2.60569	1.38167	0.864198
YPEL5	0.0151985	17.6872	52.1519	0.339148	-1.56001	0.91358
CISD2	0.0152134	21.3175	10.4098	2.04782	1.03409	0.814815
LLPH	0.0152384	10.9716	6.39269	1.71627	0.779281	0.839506
SYNCRIP	0.0152398	31.5455	15.6202	2.01953	1.01402	0.82716
NPHP3	0.015257	0.00791067	0.106817	0.0740579	-3.7552	0.839506
APRT	0.0152696	90.0187	46.9097	1.91898	0.940338	0.876543
MIR1244-4	0.0153219	67.4253	39.7206	1.69749	0.763403	0.839506
DYNC1LI1	0.0153325	7.27477	2.50544	2.90359	1.53784	0.839506
PPP4R3A	0.0153752	0.500046	2.19203	0.22812	-2.13213	0.777778
NHP2	0.0154112	90.0966	37.9911	2.37152	1.24581	0.851852
POC1A	0.0154162	10.649	1.65501	6.43444	2.68581	0.82716
MYOM2	0.0154352	0.465943	0.0512481	9.0919	3.18458	0.876543
TESPA1	0.0154743	10.0059	22.3899	0.446894	-1.16199	0.82716
ORC2	0.0155867	6.21498	0.816938	7.60765	2.92745	0.796296
LINC00641	0.0156183	0.726358	2.77441	0.261806	-1.93343	0.851852
PPIL1	0.0157718	37.4383	12.2027	3.06803	1.61731	0.820988
MRPL21	0.0157938	11.0927	5.16653	2.14703	1.10234	0.814815
CD74	0.0157987	168.808	75.1907	2.24507	1.16676	0.888889
CS	0.0158164	48.355	26.4035	1.83139	0.872939	0.802469
PPAT	0.0158244	11.6449	1.59641	7.29445	2.8668	0.925926
FAM156B	0.0158493	2.15247	0.4411	4.87977	2.28681	0.864198
STAMBP	0.0159029	5.73962	2.62846	2.18365	1.12674	0.82716
ABHD3	0.0159734	2.10896	0.0847823	24.875	4.63662	0.925926
TBCC	0.0159778	2.19549	7.57117	0.28998	-1.78597	0.839506
PRC1	0.0159891	15.0012	3.62666	4.13637	2.04837	0.876543
STK3	0.0160082	0.823969	0.00539769	152.652	7.2541	0.814815
GTF3C6	0.0160516	79.9888	50.0432	1.59839	0.676623	0.839506
MRPS18A	0.0161064	63.8989	31.5389	2.02604	1.01866	0.864198
NUP155	0.0161257	12.3744	4.6946	2.63589	1.39829	0.814815
C11orf98	0.0161495	59.6424	24.1205	2.47268	1.30608	0.864198
HIST1H3B	0.0161709	3.64572	0.43028	8.47289	3.08285	0.87037
LSM2	0.0162832	30.7056	12.9494	2.37119	1.24561	0.864198
EXOSC3	0.0162932	9.51103	4.82213	1.97237	0.979932	0.876543
TCP1	0.0163074	112.784	52.5662	2.14556	1.10135	0.864198
ANLN	0.0163489	8.40032	0.944944	8.88976	3.15214	0.901235
HUWE1	0.0163559	6.16005	1.65582	3.72024	1.8954	0.876543
MIR6506	0.0164069	1.74428	9.67496	0.180288	-2.47162	0.814815
YWHAZ	0.0164711	141.62	94.7458	1.49474	0.579893	0.802469
ORC4	0.0164828	4.31541	1.58316	2.72582	1.44669	0.814815
ALDH9A1	0.0165137	27.2952	8.36575	3.26274	1.70608	0.839506
PLEKHB2	0.0165492	4.63164	0.695401	6.66039	2.73561	0.876543
BORA	0.0166258	7.46567	1.12705	6.62408	2.72772	0.87037
CMC1	0.0167012	2.49649	0.874787	2.85382	1.5129	0.864198
RAN	0.0167067	99.9568	43.158	2.31607	1.21168	0.876543
RIOK1	0.0167153	24.2258	10.7254	2.25873	1.17551	0.82716
AK6	0.0167155	23.7099	13.7254	1.72745	0.788642	0.82716
METTL13	0.016808	15.3107	3.99876	3.82887	1.93692	0.783951
UQCRH	0.0168289	88.2605	51.0012	1.73056	0.791238	0.82716
CYB5A	0.0168584	4.68484	2.584	1.81302	0.858396	0.839506
ZNF655	0.0168723	2.43389	6.84958	0.355334	-1.49275	0.814815
TRA2B	0.0168868	16.357	9.5949	1.70476	0.769568	0.82716
MANF	0.0169214	6.54933	1.39099	4.70839	2.23523	0.876543
S1PR1	0.0169481	36.6946	81.0791	0.452577	-1.14376	0.82716
CDC45	0.0169644	24.9098	4.72176	5.27555	2.39932	0.901235
HIST4H4	0.0169989	0.222551	0.00997739	22.3056	4.47933	0.796296
CHORDC1	0.0170025	13.4216	5.43945	2.46746	1.30303	0.851852
ERLIN1	0.0170875	2.87579	0.18993	15.1414	3.92042	0.864198
LOC101927596	0.0171201	2.31943	8.06675	0.287529	-1.79822	0.876543
PMM1	0.0171382	9.19678	5.22721	1.75941	0.815088	0.814815
DBI	0.0171451	67.2522	38.7357	1.73618	0.795918	0.839506
TMEM109	0.0171459	28.4186	12.7831	2.22313	1.15259	0.82716
NDC80	0.0171746	24.7856	6.50965	3.80751	1.92885	0.839506
ASF1B	0.0171807	19.0175	4.59983	4.13438	2.04767	0.833333
HIST1H4I	0.0171923	2.87965	1.12025	2.57054	1.36207	0.876543
ECE2	0.0171976	3.19859	0.380374	8.40907	3.07195	0.962963
EEF1AKMT4	0.0171976	3.19859	0.380374	8.40907	3.07195	0.962963
EEF1AKMT4-ECE2	0.0171976	3.19859	0.380374	8.40907	3.07195	0.962963
SPIN3	0.0172476	0.346991	0.0452641	7.66593	2.93846	0.82716
EIF2B5	0.0172745	11.6284	5.073	2.2922	1.19674	0.82716
BLOC1S1	0.0173427	20.1402	11.4479	1.75929	0.814997	0.82716
ORMDL2	0.0173988	22.2059	14.3958	1.54253	0.625295	0.814815
LYAR	0.0174367	17.7866	6.26417	2.83942	1.5056	0.802469
TAX1BP1	0.0174722	19.7528	25.9104	0.762349	-0.391476	0.82716
IFI30	0.0175562	13.3381	2.80824	4.74962	2.24781	0.839506
THOC5	0.0175905	5.95407	0.765637	7.77661	2.95914	0.876543
PSMD2	0.0175996	33.0673	15.817	2.09061	1.06393	0.814815
PSMC3IP	0.0176328	3.8345	0.87404	4.38709	2.13327	0.82716
CCR2	0.0176381	8.17907	1.65379	4.94566	2.30616	0.814815
DOCK2	0.0176748	16.5783	6.09508	2.71995	1.44358	0.790123
HMMR	0.0176799	26.0027	4.63024	5.61585	2.4895	0.802469
ORC6	0.0177149	4.75707	0.507971	9.36484	3.22725	0.851852
UBE2C	0.0177839	72.3757	15.6505	4.62451	2.2093	0.876543
TMEM101	0.0178765	13.1598	7.48344	1.75852	0.814363	0.901235
ARPC4	0.0178985	51.6626	33.4239	1.54568	0.628241	0.814815
SNRPC	0.0179137	83.1481	30.4776	2.72817	1.44794	0.864198
GK	0.0179335	0.0642776	0.0263805	2.43656	1.28485	0.802469
HBP1	0.0179488	11.6023	25.9482	0.447134	-1.16122	0.814815
ZWILCH	0.0179497	24.4177	8.41323	2.9023	1.5372	0.777778
CIZ1	0.0179624	0.303259	0.866968	0.349792	-1.51543	0.82716
SEC22A	0.0179753	5.62563	1.9158	2.93644	1.55407	0.796296
FH	0.0179798	24.3461	6.90317	3.52681	1.81836	0.833333
ARPP19	0.0180113	23.6644	12.4685	1.89794	0.924433	0.814815
SNRPB2	0.0181301	34.3785	19.8628	1.7308	0.791438	0.82716
ADH5	0.0182115	14.5446	6.29741	2.30962	1.20766	0.925926
AAMP	0.0182488	36.5077	20.9666	1.74124	0.800112	0.777778
UBBP4	0.0182721	12.8181	8.8642	1.44605	0.532122	0.814815
PMF1-BGLAP	0.0183497	0.0282766	1.50698	0.0187638	-5.73591	0.728395
IL32	0.0183941	131.46	35.0871	3.74668	1.90561	0.91358
POLR2L	0.0184073	26.5553	14.7075	1.80556	0.852447	0.851852
CBLB	0.0184815	0.461821	2.94235	0.156956	-2.67156	0.783951
GTF2E2	0.0185255	1.95407	0	Inf	Inf	0.777778
MRPS35	0.018582	38.9908	15.8639	2.45782	1.29738	0.820988
MELK	0.0185838	18.8434	4.31101	4.371	2.12796	0.820988
ZW10	0.0186247	16.8211	2.18671	7.69244	2.94344	0.796296
CSNK1D	0.0186834	0.0679593	0.584472	0.116275	-3.10439	0.777778
DMAC1	0.0187116	3.06553	1.57267	1.94925	0.962921	0.864198
BIRC5	0.0187144	57.5004	15.3757	3.73968	1.90291	0.814815
C1GALT1C1	0.018731	46.8715	22.6234	2.07182	1.0509	0.802469
FOXM1	0.0188898	1.73902	0.00126194	1378.05	10.4284	0.814815
ZNF770	0.0190073	2.83344	0.0896034	31.622	4.98286	0.753086
DHFR2	0.0191087	1.98141	0.0912611	21.7114	4.44038	0.728395
STAG1	0.0191103	8.73857	1.3898	6.28765	2.65252	0.820988
PFKP	0.0191421	26.1795	11.195	2.33849	1.22558	0.839506
IVNS1ABP	0.0191542	16.1183	29.8652	0.539701	-0.889767	0.814815
GZMB	0.019232	83.0857	27.9604	2.97155	1.57122	0.814815
FAM223B	0.0192708	1.35013	7.4965	0.180101	-2.47312	0.901235
RUVBL2	0.0193094	8.889	3.55494	2.50047	1.3222	0.802469
CBWD3	0.0193292	1.25503	0.679676	1.84651	0.884803	0.82716
FANCL	0.0193392	7.91645	1.21473	6.51703	2.70421	0.839506
FAM223A	0.0193737	1.35013	7.4686	0.180774	-2.46774	0.888889
TNPO3	0.0193879	16.9709	4.69934	3.61133	1.85253	0.833333
SKA1	0.0194094	15.227	2.72021	5.59774	2.48484	0.814815
STMP1	0.0194967	13.6988	8.49001	1.61352	0.690209	0.765432
EIF5AL1	0.019624	1.0867	0.4897	2.21912	1.14999	0.839506
MFAP1	0.019659	27.0429	15.8188	1.70955	0.773613	0.802469
EEF1E1	0.0197308	42.9581	21.4416	2.00349	1.00252	0.851852
PGAM4	0.0197423	16.8324	7.62563	2.20735	1.14232	0.82716
LIN37	0.0197479	1.40885	4.49238	0.313608	-1.67296	0.851852
MORN2	0.0197945	2.31056	0.41096	5.62234	2.49117	0.814815
MRPL13	0.019814	23.0528	11.5966	1.98789	0.991237	0.814815
PAFAH1B3	0.019875	8.5086	2.97677	2.85833	1.51517	0.777778
SFT2D2	0.0198964	1.93441	4.40685	0.438955	-1.18785	0.814815
PNO1	0.0199212	13.572	4.43316	3.06147	1.61423	0.777778
CCND2	0.0200253	99.0785	38.7846	2.55458	1.35309	0.839506
BZW2	0.0200529	27.2788	10.2033	2.67354	1.41875	0.808642
PHB	0.0200597	18.5872	8.69755	2.13707	1.09563	0.864198
RB1	0.0200893	0.132428	0.0291835	4.53778	2.18199	0.790123
GOLPH3L	0.0200941	8.36221	1.55506	5.37743	2.42692	0.790123
DDX1	0.0200969	53.563	22.6772	2.36198	1.24	0.839506
BRK1	0.020103	111.674	83.6949	1.33429	0.416076	0.790123
HDAC2	0.0202609	4.02403	1.599	2.51659	1.33147	0.802469
COMMD1	0.0202804	18.3649	11.1328	1.64962	0.722131	0.765432
COX16	0.0202852	33.3895	19.8872	1.67894	0.747551	0.82716
AP4B1	0.0202988	10.7249	4.21899	2.54206	1.346	0.814815
CKAP2L	0.0203413	10.5122	1.29164	8.13865	3.02479	0.790123
ST8SIA4	0.0203792	5.95118	1.64557	3.61648	1.85459	0.765432
LOC101929240	0.0203894	2.34796	18.9535	0.12388	-3.01299	0.765432
ARID4B	0.0204147	2.89519	7.67756	0.377098	-1.40699	0.802469
SLC25A16	0.0204267	0.00530728	0.0226675	0.234135	-2.09458	0.802469
HNRNPH1	0.0205489	92.0274	128.245	0.717593	-0.478763	0.839506
RPIA	0.0206568	6.2937	0.659078	9.54925	3.25539	0.851852
EBNA1BP2	0.0206605	27.5346	8.5669	3.21407	1.6844	0.839506
NUMA1	0.0206635	1.51729	3.95405	0.383732	-1.38183	0.851852
NDUFS3	0.0206657	4.51194	1.07756	4.1872	2.06599	0.82716
SELENOT	0.0206853	74.3594	53.8206	1.38161	0.466355	0.790123
CLNS1A	0.0207148	21.6971	13.1597	1.64876	0.721378	0.802469
NQO1	0.0207184	16.4241	2.8411	5.78089	2.53129	0.864198
TSFM	0.020726	16.298	7.403	2.20154	1.13851	0.82716
PTGES3	0.0207547	120.183	68.0973	1.76488	0.819569	0.82716
SNRPA	0.0207644	8.96104	3.56836	2.51125	1.32841	0.851852
MRPS7	0.0208142	31.218	16.9321	1.84372	0.882622	0.851852
CKAP2	0.0208414	25.0057	7.75938	3.22264	1.68824	0.808642
MAPRE1	0.0208625	107.355	66.3955	1.6169	0.693227	0.814815
IL1R2	0.0208676	3.44319	0.0181841	189.352	7.56492	0.864198
UFC1	0.0209214	41.1198	29.6359	1.3875	0.472489	0.851852
TMEM156	0.0209403	10.4175	2.33513	4.4612	2.15743	0.814815
KIF4B	0.0209415	0.543793	0.109229	4.97848	2.31571	0.833333
ABHD10	0.0209485	13.3092	3.78436	3.51689	1.8143	0.802469
STAT3	0.0209603	5.268	12.2079	0.431525	-1.21248	0.777778
UBL7	0.0209934	20.4522	12.3629	1.65431	0.726232	0.814815
NAP1L4	0.0210168	38.0002	23.2907	1.63156	0.706249	0.839506
DDIT3	0.0210953	15.2119	28.7094	0.529857	-0.916325	0.82716
EMG1	0.0211188	8.67877	4.76297	1.82214	0.86563	0.851852
NAE1	0.0211781	21.0239	10.4412	2.01355	1.00974	0.814815
HNRNPC	0.0212001	107.739	66.6434	1.61665	0.693006	0.82716
TUBA1A	0.0212003	167.12	104.192	1.60397	0.681643	0.851852
GM2A	0.0212315	4.19825	0.469178	8.9481	3.16158	0.839506
HBS1L	0.0212374	15.1882	5.82415	2.60779	1.38283	0.876543
GPATCH4	0.0212638	6.94566	2.24366	3.09569	1.63026	0.91358
DPY30	0.0212662	23.5928	12.1691	1.93874	0.955119	0.901235
C19orf53	0.0212712	70.5365	40.9899	1.72083	0.783103	0.82716
TNFSF10	0.0214175	43.2212	20.4708	2.11136	1.07817	0.814815
SAFB2	0.0215582	0.017833	0.333604	0.0534557	-4.22551	0.864198
NDUFV2	0.0215823	107.083	54.7675	1.95524	0.967343	0.790123
NDFIP2	0.0215968	9.63736	3.02013	3.19104	1.67403	0.802469
SNRPA1	0.0216016	17.8603	9.51163	1.87773	0.908989	0.814815
RPE	0.0216836	11.5391	1.48675	7.76131	2.9563	0.851852
TNFAIP3	0.0217024	0.0508174	19.6981	0.00257981	-8.59852	0.839506
HK1	0.0217201	11.7286	3.20595	3.65838	1.87121	0.790123
LYRM4	0.0217413	2.90279	0.888248	3.268	1.70841	0.802469
CAPNS1	0.0217595	0.0699032	0.0432728	1.61541	0.691897	0.839506
SNORD36B	0.0218039	2.93013	0.262503	11.1623	3.48056	0.814815
PPP1R7	0.0218059	23.3687	14.8195	1.57689	0.65708	0.814815
HDAC1	0.0218564	73.611	47.0092	1.56588	0.646978	0.802469
RTCB	0.0218722	77.7918	47.9164	1.62349	0.699097	0.802469
ITGA5	0.021876	0.0658803	0.256568	0.256775	-1.96142	0.864198
CDCA2	0.0218946	3.32431	0.0012356	2690.43	11.3936	0.753086
KDELR1	0.0219173	6.44969	1.78473	3.61381	1.85352	0.839506
SSSCA1	0.0219766	9.65303	5.38564	1.79237	0.841865	0.82716
BOLA2B	0.0219952	14.7294	7.65242	1.9248	0.94471	0.851852
CIP2A	0.0220093	0.0554406	0.0129302	4.28767	2.10019	0.802469
UQCC3	0.022043	2.95137	1.4044	2.10151	1.07143	0.790123
HELLS	0.0220436	3.69983	0.315019	11.7448	3.55395	0.950617
ERI2	0.0220558	0.779795	0.0278308	28.0191	4.80834	0.91358
TYW3	0.0221199	10.0375	3.78006	2.65537	1.40891	0.790123
GEMIN6	0.0221249	7.18907	2.7935	2.5735	1.36373	0.814815
ASNA1	0.0221882	36.716	22.3384	1.64363	0.716883	0.82716
LUC7L3	0.0222251	7.69204	16.2199	0.474234	-1.07633	0.82716
C6orf203	0.0222377	6.97191	2.88076	2.42016	1.27511	0.808642
CLUAP1	0.0222614	4.8618	0.930604	5.22434	2.38525	0.839506
ELP5	0.0222915	17.7	9.69763	1.82519	0.868044	0.814815
DDX11	0.0224241	0.409769	0.129037	3.17559	1.66703	0.796296
DHX15	0.0224933	36.1892	15.439	2.344	1.22897	0.814815
ABCA7	0.0225203	0	0.0218511	0	#NAME?	0.888889
NUP93	0.022542	10.0057	4.20332	2.38042	1.25122	0.802469
MTERF2	0.0225891	0.394066	6.1754	0.0638122	-3.97002	0.783951
CRIP1	0.0226214	32.9229	19.2704	1.70847	0.772701	0.814815
DCLRE1B	0.0228407	4.9457	1.24156	3.98346	1.99402	0.802469
UBAP2	0.0228427	1.50335	0.250925	5.99122	2.58285	0.790123
CENPF	0.0228473	7.08468	0.969428	7.3081	2.8695	0.777778
ERCC8	0.022894	1.60027	0.0212776	75.2088	6.23283	0.796296
CDCA7L	0.0230172	8.40909	1.71877	4.89251	2.29058	0.814815
PCBD2	0.0230326	0.518012	0.0960812	5.3914	2.43066	0.814815
SLC25A19	0.0230344	20.7687	5.8107	3.57422	1.83763	0.876543
NUP62	0.0230542	20.9712	10.6435	1.97034	0.978444	0.814815
EIF6	0.0230682	59.6732	34.3974	1.73482	0.794784	0.802469
SETX	0.0230812	0.483833	9.31721	0.051929	-4.26732	0.753086
SLC29A1	0.0230891	13.9264	1.94281	7.16817	2.8416	0.814815
CD37	0.0231242	22.8134	31.5792	0.722418	-0.469095	0.814815
MRPL51	0.0231519	86.0752	47.6787	1.80532	0.852254	0.851852
POP7	0.0231557	18.9462	5.22188	3.62824	1.85927	0.864198
TCTEX1D2	0.0231591	6.65363	3.75701	1.77099	0.824557	0.864198
RIPOR2	0.0231836	14.2617	29.3653	0.485664	-1.04197	0.814815
FOSB	0.0231871	0.199506	0.0166404	11.9893	3.58367	0.82716
ETFDH	0.0232167	6.83289	1.28747	5.3072	2.40795	0.802469
NRAS	0.0232219	32.0273	13.2836	2.41104	1.26965	0.814815
PRMT5	0.0232494	25.3412	7.23531	3.50243	1.80836	0.765432
BCL2L1	0.0233062	11.7314	1.66194	7.05888	2.81944	0.975309
API5	0.0233475	58.3207	29.2446	1.99423	0.995835	0.802469
IDH3A	0.0234066	22.3688	9.10244	2.45745	1.29716	0.82716
SNORD34	0.0234194	0.531179	9.23013	0.0575484	-4.11908	0.851852
LOC374443	0.0235007	3.54039	8.91067	0.39732	-1.33163	0.814815
XPO5	0.0235658	3.19071	0.975849	3.26968	1.70915	0.864198
MED12	0.0236088	0.189999	0.0921359	2.06216	1.04416	0.814815
PDHX	0.0236167	9.39598	4.0825	2.30153	1.20259	0.851852
GTF2F2	0.0237194	8.68904	0.049093	176.991	7.46754	0.876543
MAGOH	0.0237348	14.3983	8.55083	1.68385	0.751762	0.814815
HNRNPA1P33	0.0237533	0.158235	0.0195327	8.10103	3.0181	0.753086
ANP32A	0.0237866	2.76544	0.771885	3.58271	1.84105	0.833333
CCR6	0.0240325	1.29086	10.8856	0.118585	-3.07601	0.814815
AIG1	0.0240428	2.06197	0.419615	4.91394	2.29688	0.814815
ASB7	0.0240582	0.0746035	0	Inf	Inf	0.777778
ZNF267	0.0240652	19.0762	9.61592	1.98381	0.988275	0.777778
ANAPC11	0.0240745	14.0831	8.13098	1.73202	0.792459	0.802469
DPH7	0.0240869	0.16944	0.534462	0.31703	-1.65731	0.864198
CDCA8	0.0242014	40.7666	10.2659	3.97108	1.98953	0.839506
POC1B	0.0242627	3.86191	1.02715	3.75984	1.91067	0.82716
KANSL1	0.0243773	0.202542	0.992225	0.204129	-2.29244	0.790123
MYOF	0.0243887	0.0103971	0	Inf	Inf	0.777778
IARS	0.0243913	41.7609	15.0595	2.77306	1.47148	0.814815
COPS3	0.0244231	46.5644	24.4158	1.90714	0.931412	0.790123
SLC25A17	0.0246316	11.224	4.74378	2.36604	1.24247	0.851852
WARS2	0.0246662	4.51674	1.31171	3.44339	1.78383	0.888889
UQCRC1	0.0246875	75.9516	42.4473	1.78932	0.839408	0.839506
LEPROTL1	0.0247929	23.9129	49.9435	0.478799	-1.06251	0.962963
POLH	0.0248377	9.16483	2.83985	3.22723	1.6903	0.802469
MANEA	0.0249364	5.24263	0.490245	10.6939	3.41871	0.783951
DUT	0.0250099	5.33714	0.597951	8.92571	3.15797	0.876543
MTFR2	0.025038	10.4478	2.49947	4.18002	2.06351	0.845679
RALA	0.0250395	3.14949	13.9931	0.225074	-2.15153	0.814815
HMGB3	0.0251385	6.08851	1.67183	3.64183	1.86467	0.864198
SNRPD3	0.0251588	54.5239	28.1749	1.93519	0.952476	0.839506
TCTA	0.0251988	12.3803	5.5368	2.236	1.16092	0.790123
MRPS18C	0.0254267	12.0392	5.43846	2.21372	1.14647	0.790123
SPCS3	0.0254331	29.2024	15.945	1.83144	0.872981	0.802469
FAM208A	0.0255839	1.03507	0.117318	8.82271	3.14122	0.728395
SRSF3	0.025597	116.473	76.7006	1.51855	0.60269	0.814815
PRH1	0.0256382	0.309888	0.0433024	7.15637	2.83923	0.802469
NARS	0.0256689	38.857	21.5201	1.80561	0.852489	0.814815
NSMCE2	0.0256707	10.597	4.01324	2.6405	1.40081	0.790123
EPS15	0.0256853	6.80691	13.3972	0.508084	-0.976861	0.777778
ZUP1	0.0257162	6.53864	1.50904	4.33298	2.11536	0.851852
PIK3R1	0.0257928	0.144516	0.614055	0.235347	-2.08714	0.802469
MCM4	0.0258948	21.7126	6.44795	3.36736	1.75162	0.839506
COMMD3	0.0259582	33.6613	18.6523	1.80467	0.851737	0.888889
HSPB1	0.0259794	2.09407	0.93615	2.23689	1.1615	0.790123
BRD2	0.0260448	9.82594	15.4654	0.635349	-0.65438	0.790123
MZF1	0.0260454	0.0412068	0.371584	0.110895	-3.17273	0.91358
RBM6	0.0260575	6.28865	16.5376	0.380263	-1.39493	0.851852
HSPA5	0.0261069	274.612	165.826	1.65602	0.727722	0.790123
PFKM	0.0261621	3.44399	0.805205	4.27715	2.09665	0.790123
THOC6	0.0262033	13.2166	4.08551	3.235	1.69376	0.808642
HCST	0.0262465	54.8432	31.69	1.73062	0.791285	0.802469
TNRC6C-AS1	0.0262526	1.14569	7.48634	0.153038	-2.70804	0.851852
USP33	0.0263216	5.73159	1.67639	3.419	1.77357	0.746914
MRPS27	0.0263731	15.5316	5.50568	2.82102	1.49622	0.783951
SRBD1	0.0264028	9.53378	2.31386	4.1203	2.04275	0.777778
TADA1	0.0264714	17.8235	7.01275	2.54158	1.34572	0.783951
ZNHIT6	0.026507	4.56183	1.0981	4.15428	2.0546	0.790123
TAB2	0.0265222	4.37695	0.447384	9.78343	3.29034	0.925926
GMNN	0.0265341	29.1314	8.73457	3.33519	1.73777	0.839506
CENPN	0.0266114	19.8397	6.05837	3.27476	1.71139	0.864198
CORO1C	0.026612	5.31134	0.867783	6.12059	2.61367	0.790123
CBR4	0.0266438	4.61047	1.74371	2.64406	1.40276	0.777778
G3BP2	0.026692	25.9428	12.2909	2.11073	1.07774	0.814815
SNORD3B-2	0.0267553	0.0895239	0.0188437	4.75085	2.24819	0.888889
ACYP1	0.0267684	8.26156	4.26994	1.93482	0.952199	0.802469
ANAPC7	0.0267687	10.606	4.46037	2.37784	1.24965	0.864198
COX6B1	0.026807	134.664	87.1626	1.54498	0.627586	0.777778
CISH	0.0268116	17.0065	2.55914	6.64541	2.73236	0.901235
NCBP2	0.0268691	21.9149	11.6995	1.87315	0.905468	0.814815
WDR12	0.0269112	6.2527	2.70383	2.31253	1.20947	0.814815
RAP1A	0.0269979	20.3378	6.96561	2.91975	1.54584	0.802469
PI4KAP2	0.0270732	0	0.166386	0	#NAME?	0.833333
DDB1	0.027098	13.6236	9.20387	1.48021	0.565798	0.790123
DHX9	0.0271809	69.3177	31.754	2.18296	1.12628	0.716049
WDHD1	0.0272835	4.28729	0.560757	7.64555	2.93462	0.864198
ATP5IF1	0.0273046	36.0644	23.7506	1.51846	0.602611	0.814815
LINC02210	0.0273199	0.575287	0.268458	2.14293	1.09959	0.771605
SLC31A1	0.0273346	3.52276	0.532498	6.61553	2.72586	0.802469
ACO2	0.0274678	37.7006	20.9367	1.8007	0.848555	0.790123
TWISTNB	0.0276137	13.0919	4.99495	2.62104	1.39014	0.802469
LAMTOR2	0.0277197	32.7446	19.5693	1.67327	0.742667	0.851852
ITGB1BP1	0.027817	5.7058	1.90284	2.99857	1.58427	0.876543
MIR1181	0.0278428	0.139038	0.0531322	2.61683	1.38782	0.975309
MPHOSPH6	0.0278738	21.1263	8.45724	2.49801	1.32078	0.765432
MRPL20	0.02792	24.0033	14.1902	1.69155	0.758343	0.82716
SLC37A4	0.0279273	3.31546	0.292902	11.3194	3.50072	0.864198
RAB8A	0.0279562	24.7796	15.3519	1.61411	0.690736	0.814815
RPF2	0.0280269	12.0454	5.19046	2.32068	1.21455	0.839506
GABARAPL1	0.0280763	0.400481	9.62527	0.0416072	-4.58702	0.765432
NMRK1	0.0280798	4.27402	8.28818	0.515676	-0.955462	0.777778
TRUB2	0.0280831	6.6406	3.29206	2.01716	1.01232	0.777778
RECQL	0.0280873	68.1997	25.6183	2.66214	1.41259	0.771605
TDRD3	0.0281136	0.101932	0.0483135	2.10981	1.07711	0.864198
MBD2	0.0281369	3.09376	0.00612704	504.935	8.97995	0.814815
LMAN2	0.0281918	46.6957	30.749	1.51861	0.602753	0.814815
FYN	0.0282309	6.90584	24.2283	0.285032	-1.8108	0.814815
RWDD1	0.028323	8.59835	5.89976	1.45741	0.543403	0.814815
PSMA5	0.0283278	35.8992	22.334	1.60738	0.684715	0.802469
WSB1	0.0285014	9.25839	16.4636	0.562353	-0.830451	0.790123
EXOC3	0.0285338	5.36898	1.21413	4.42206	2.14472	0.814815
SGK494	0.0285532	1.68403	3.37929	0.498337	-1.00481	0.808642
DKC1	0.028611	44.9598	15.2174	2.95449	1.56291	0.82716
ITM2B	0.0286296	11.2209	22.8958	0.490086	-1.02889	0.814815
S100A6	0.0288244	155.648	98.8188	1.57509	0.655434	0.839506
MTIF2	0.028855	14.2727	5.19839	2.7456	1.45712	0.790123
MGEA5	0.0288928	2.17845	6.67421	0.326398	-1.6153	0.790123
SMAP2	0.0291183	24.4212	3.62349	6.73968	2.75268	0.851852
NCR3	0.0291936	14.3023	4.85778	2.9442	1.55788	0.82716
TIMM17A	0.0292688	36.0799	19.4374	1.85621	0.89236	0.814815
MAD2L1	0.0293551	26.0802	8.9325	2.9197	1.54582	0.864198
POLE	0.0294001	0.218192	0.115827	1.88378	0.913632	0.765432
DIABLO	0.0294286	3.79681	1.37371	2.76391	1.46671	0.864198
INTS13	0.0294332	25.535	10.1182	2.52366	1.33552	0.802469
PRIM1	0.0294686	18.1594	4.21184	4.3115	2.10819	0.740741
ETFB	0.0295111	8.67553	4.46683	1.94221	0.957702	0.814815
ITM2A	0.0295114	89.9902	161.571	0.556969	-0.844332	0.82716
NUP107	0.0295747	20.7188	8.42175	2.46016	1.29875	0.790123
PPP2R1B	0.0296665	9.56791	2.04946	4.6685	2.22296	0.759259
CD53	0.0296939	271.211	182.235	1.48825	0.573614	0.814815
DLGAP5	0.0297305	21.3481	5.29556	4.03131	2.01125	0.808642
AURKB	0.0297995	20.7657	3.29163	6.30865	2.65733	0.845679
BTF3L4	0.0298064	8.61838	3.39792	2.53637	1.34276	0.814815
RABL3	0.029932	9.37386	3.97214	2.3599	1.23873	0.777778
MTERF1	0.0299738	4.22048	1.15487	3.6545	1.86967	0.802469
TP53	0.0300004	10.1751	4.30846	2.36166	1.2398	0.820988
WARS	0.030059	79.9041	27.0921	2.94935	1.5604	0.888889
ZCRB1	0.0301008	18.0347	9.48875	1.90064	0.926482	0.851852
TMEM9	0.0301019	6.32275	4.04606	1.56269	0.644034	0.740741
SNRNP40	0.030109	26.8578	17.3886	1.54456	0.627196	0.790123
CD28	0.0301741	56.903	31.6406	1.79842	0.846728	0.802469
ACY1	0.0302311	6.01314	1.45885	4.12183	2.04328	0.839506
KPNB1	0.0302643	26.0631	2.97091	8.77277	3.13303	0.82716
IFRD1	0.0302956	1.26338	3.35702	0.376341	-1.40989	0.753086
SUN2	0.0303568	0.135057	0.72061	0.18742	-2.41565	0.740741
UFL1	0.0303797	12.0613	3.42965	3.51678	1.81426	0.777778
MIR4668	0.0304124	0.353564	0.00808867	43.7111	5.44993	0.783951
SUPT16H	0.0305812	51.2019	25.5628	2.00299	1.00215	0.814815
GORAB	0.0305936	1.1467	3.95614	0.289853	-1.78661	0.814815
CD63	0.0307373	37.883	25.4401	1.48911	0.574446	0.790123
PSMD14	0.0308418	32.5005	18.6789	1.73995	0.799049	0.777778
MAPKAPK5-AS1	0.0309484	7.10348	14.5955	0.486689	-1.03893	0.802469
NOG	0.0309551	0.407052	3.21384	0.126656	-2.98101	0.722222
FAIM	0.0310526	1.82073	0.217923	8.35491	3.06263	0.802469
BLM	0.0310623	6.34047	0.210513	30.1191	4.9126	0.925926
ZNF519	0.0311443	0.48664	0.134917	3.60695	1.85078	0.820988
ADSL	0.031256	16.8277	8.0737	2.08427	1.05954	0.790123
RPA1	0.0313227	48.3544	27.9391	1.73071	0.791362	0.765432
MRPL37	0.0313375	31.0086	8.63025	3.59301	1.84519	0.864198
TVP23B	0.0313588	15.4013	9.46626	1.62696	0.702183	0.740741
VARS	0.0314085	0.107306	0.0144069	7.44828	2.89691	0.771605
FUBP1	0.0315203	17.3414	9.39517	1.84578	0.884229	0.876543
DTYMK	0.031636	17.015	4.69345	3.62526	1.85808	0.790123
RBMS1	0.0318568	0.101153	0.464081	0.217965	-2.19783	0.901235
CCT2	0.0318646	58.2652	30.7075	1.89743	0.924045	0.790123
ATP5F1E	0.0321584	36.6743	19.5397	1.87691	0.908363	0.814815
TPRKB	0.0321648	14.7937	8.49862	1.74072	0.799683	0.802469
MIR5193	0.0322455	0.127388	0.349156	0.364845	-1.45464	0.864198
GMFG	0.0325931	128.877	69.6756	1.84967	0.88727	0.888889
ND2	0.0326393	1108.65	1570.05	0.706122	-0.50201	0.802469
DEGS1	0.0326415	46.2166	21.2298	2.17697	1.12232	0.820988
CAMK4	0.0326754	1.72829	6.89595	0.250625	-1.9964	0.790123
MYL12A	0.0327457	197.223	125.044	1.57723	0.657397	0.790123
CBWD6	0.032841	0.830429	0.431734	1.92348	0.943716	0.790123
MIR3658	0.0328506	0.794283	0.25493	3.11569	1.63955	0.777778
CD226	0.0329582	3.82195	0.945061	4.04413	2.01583	0.753086
NUP43	0.033009	9.90272	2.70355	3.66286	1.87297	0.777778
PRMT2	0.0330341	14.076	20.9488	0.671924	-0.573631	0.777778
LOC107984053	0.0330395	12.11	6.3386	1.91052	0.933963	0.851852
CENPS	0.0330767	6.9841	2.97167	2.35023	1.2328	0.777778
IFIT2	0.0331522	0.631707	5.56102	0.113596	-3.13802	0.771605
CHAC2	0.0331598	24.5382	6.68135	3.67264	1.87682	0.790123
LGMN	0.0332209	4.99943	0.66987	7.46328	2.89981	0.790123
NDUFS8	0.0332774	9.73405	4.73631	2.0552	1.03928	0.864198
TTK	0.0333487	9.16012	1.44558	6.33666	2.66372	0.858025
RPS5	0.0333547	147.657	104.722	1.41	0.495695	0.802469
MAGEH1	0.0333716	13.5172	6.90907	1.95645	0.968236	0.777778
BUD31	0.0333858	26.2111	17.4252	1.5042	0.588999	0.790123
STX4	0.0334063	0.100806	1.83558	0.0549178	-4.18658	0.851852
FIGNL1	0.0334509	8.52336	2.14784	3.96833	1.98853	0.82716
KDM5C	0.0334539	0.0113404	0.151691	0.0747602	-3.74159	0.753086
GOLGA5	0.0335486	5.84307	1.39973	4.17444	2.06158	0.777778
MIR101-1	0.0335985	0.0347768	0.272191	0.127766	-2.96843	0.759259
MTHFD2	0.0336111	57.8283	20.3664	2.8394	1.50559	0.864198
UNQ6494	0.0337348	2.99366	0.0215121	139.162	7.12062	0.876543
ZNF251	0.0338034	0.0199995	0	Inf	Inf	0.777778
METAP1	0.0339323	19.5121	7.74726	2.51858	1.33261	0.783951
MSTO1	0.0339497	5.72133	2.29978	2.48778	1.31486	0.765432
TMX3	0.0339521	5.36086	1.22219	4.38626	2.13299	0.771605
ATP6V1G1	0.0340273	122.559	159.958	0.7662	-0.384207	0.790123
NKTR	0.0341065	2.45245	6.66028	0.36822	-1.44136	0.777778
UBR7	0.0341138	33.3183	17.6629	1.88635	0.915595	0.728395
APOBEC3B	0.0341166	11.3569	0.491859	23.0897	4.52918	0.753086
AAGAB	0.0343097	29.4175	14.2215	2.06853	1.0486	0.790123
CDPF1	0.0343485	6.68822	0.680143	9.83355	3.29771	0.783951
HMOX2	0.0344357	27.547	16.7678	1.64285	0.716205	0.777778
UBE4B	0.0344858	0.391173	1.54468	0.253239	-1.98143	0.790123
SDHD	0.034498	35.1149	8.41832	4.17125	2.06048	0.734568
TACC1	0.0345064	2.10052	0.920622	2.28163	1.19006	0.802469
CCS	0.0345254	0.259926	2.74629	0.0946464	-3.40131	0.790123
TRIM22	0.0345646	19.5551	36.8674	0.530417	-0.914802	0.765432
TIMMDC1	0.03458	34.0458	20.0025	1.70207	0.767294	0.814815
FARSA	0.0348316	36.6928	19.1707	1.914	0.936594	0.790123
CENPX	0.0349464	14.7735	4.72968	3.12357	1.6432	0.802469
ZNF84	0.0349891	0.319683	1.88634	0.169473	-2.56088	0.765432
CD52	0.0349972	750.469	1165.63	0.643834	-0.63524	0.82716
HNRNPR	0.0350869	15.0559	6.44257	2.33694	1.22462	0.777778
HAT1	0.0351575	19.8107	10.4874	1.88901	0.917627	0.802469
BTN2A2	0.0352177	0.111241	1.57377	0.0706846	-3.82246	0.691358
SERBP1	0.0353465	20.5951	10.0161	2.0562	1.03998	0.802469
AGPAT5	0.0353773	11.8121	3.98804	2.96189	1.56652	0.777778
TMEM184C	0.0354142	8.11117	1.46481	5.53737	2.4692	0.802469
ABLIM1	0.0354217	0.300083	0.722245	0.415486	-1.26713	0.814815
LOC100506100	0.0354587	16.9394	5.92886	2.8571	1.51455	0.851852
DYNLRB1	0.0356234	17.3993	12.0726	1.44123	0.527301	0.790123
TMEM219	0.035694	8.65367	12.8168	0.67518	-0.566656	0.814815
CCDC127	0.0357531	3.13696	0.94133	3.33248	1.73659	0.820988
LOC283140	0.0357557	0.065087	0.570822	0.114023	-3.1326	0.790123
ATG13	0.0357656	8.16811	11.6978	0.698257	-0.51817	0.777778
PRMT7	0.0357802	1.90695	0.508973	3.74666	1.90561	0.925926
NARF	0.0357864	4.84745	8.99135	0.539124	-0.891311	0.864198
GON7	0.035842	30.1289	12.1892	2.47178	1.30555	0.839506
CCDC167	0.0358485	107.069	66.6066	1.60748	0.684804	0.802469
SAMD9	0.035917	6.67588	14.4855	0.460866	-1.11758	0.796296
AZIN1	0.0359485	40.4527	20.6544	1.95855	0.969785	0.802469
PDCD5	0.0360101	30.4899	16.8534	1.80912	0.855289	0.814815
STK4	0.0360635	17.4481	27.9891	0.62339	-0.681793	0.765432
ATF6	0.0361037	9.29142	2.71792	3.41857	1.77339	0.833333
GTF2H2	0.0361312	1.85019	0.300602	6.15493	2.62174	0.876543
TUBGCP5	0.0362551	1.96797	0.111848	17.595	4.13709	0.845679
SLC25A3	0.0363137	17.9963	10.6909	1.68332	0.751313	0.753086
KYAT1	0.0363167	2.83265	0.569647	4.97264	2.31401	0.777778
PAAF1	0.0364307	5.85037	2.96112	1.97573	0.982383	0.790123
NCOR1	0.0364427	0.194111	0.527438	0.368027	-1.44212	0.802469
GPN3	0.0365116	16.7883	6.38312	2.63011	1.39512	0.783951
SYCE2	0.0365132	1.67151	0.326797	5.11482	2.35468	0.765432
ATP6V1F	0.0365493	110.99	83.0805	1.33593	0.417846	0.802469
POLR2K	0.0365765	52.5986	30.1698	1.74342	0.801922	0.765432
PDE4B	0.0366404	18.3643	7.69207	2.38744	1.25546	0.82716
LINC00528	0.0367861	0	0.582403	0	#NAME?	0.777778
ATP5MG	0.0368596	77.9832	56.0338	1.39172	0.476866	0.790123
BNIP3L	0.0369079	15.7941	28.9545	0.545479	-0.874404	0.839506
TMEM256	0.0369249	20.7629	10.9272	1.90011	0.926085	0.814815
MTBP	0.0369773	1.288	0.00871043	147.868	7.20817	0.783951
CORO1A	0.0370228	23.9448	11.8997	2.01221	1.00878	0.851852
UROS	0.0372919	0.151336	0.0243035	6.22693	2.63852	0.802469
PSME2	0.0373162	78.0485	38.6364	2.02008	1.01441	0.802469
ANAPC5	0.0373388	16.9961	12.165	1.39713	0.482463	0.814815
NMT2	0.0373704	3.65578	9.70006	0.376882	-1.40781	0.728395
AP2M1	0.0374108	61.8159	50.1901	1.23163	0.300575	0.790123
PSMB7	0.0374235	72.029	53.4797	1.34685	0.429587	0.802469
BPTF	0.0374489	0.881878	2.94109	0.299847	-1.7377	0.802469
DPH2	0.0374568	20.013	6.16813	3.24458	1.69803	0.814815
DAPP1	0.0374695	14.1307	6.01715	2.3484	1.23168	0.746914
TPP1	0.0374717	13.6379	34.8291	0.391567	-1.35267	0.802469
CHID1	0.037532	5.67473	3.00012	1.8915	0.91953	0.790123
TYMS	0.0375522	21.8083	2.12383	10.2684	3.36014	0.814815
POM121L9P	0.0375663	0	0.00247133	0	#NAME?	0.277778
RPS27	0.0376525	295.334	440.402	0.6706	-0.576475	0.851852
TOE1	0.0376683	16.9846	6.09212	2.78795	1.47921	0.802469
SUCLG1	0.0377076	16.1566	10.0534	1.60708	0.684438	0.802469
TSPAN31	0.0378407	3.6035	7.93803	0.453954	-1.13938	0.839506
PCGF1	0.0379435	4.68421	2.31884	2.02007	1.0144	0.839506
PRR4	0.0380062	0.472479	0.0866049	5.45557	2.44773	0.802469
NDUFB3	0.038092	76.3351	37.0154	2.06225	1.04422	0.839506
KLRG1	0.0382169	0.499036	5.02111	0.0993875	-3.33079	0.777778
NRBF2	0.038237	30.4982	17.168	1.77646	0.829003	0.777778
ZSWIM1	0.0382393	0.352396	4.47244	0.0787928	-3.66579	0.728395
UBAC2-AS1	0.0382396	1.70138	0.205659	8.27283	3.04838	0.740741
TADA3	0.0382661	11.936	5.17045	2.3085	1.20695	0.771605
ITPA	0.038277	14.1325	8.55313	1.65232	0.724494	0.716049
UCP2	0.0382943	142.431	91.8112	1.55135	0.633522	0.851852
NUDC	0.0382979	17.9742	8.27824	2.17125	1.11853	0.802469
TXNDC15	0.038555	5.85752	2.40892	2.43159	1.2819	0.759259
RPL12	0.0386449	182.041	134.99	1.34855	0.431412	0.802469
RBBP9	0.0386535	2.74356	0.192734	14.235	3.83137	0.740741
PACS1	0.0387289	0.0372477	0.492738	0.0755933	-3.7256	0.814815
LIPT1	0.0388279	0.730989	4.09922	0.178324	-2.48743	0.814815
IQGAP3	0.0388546	0.0143091	0	Inf	Inf	0.722222
NTPCR	0.0388645	1.64842	0.827502	1.99205	0.99425	0.746914
CPSF3	0.0389695	42.9676	20.9263	2.05328	1.03793	0.790123
GCNT4	0.0389965	2.78908	8.99836	0.309955	-1.68987	0.790123
DDX11-AS1	0.0390604	0.146933	0	Inf	Inf	0.777778
TSN	0.0390789	42.448	26.0679	1.62836	0.703421	0.814815
NUP188	0.0390861	20.2233	7.92875	2.55063	1.35085	0.802469
TIMM10	0.0391209	40.1764	19.3221	2.0793	1.0561	0.790123
PPME1	0.0391605	5.90388	1.85751	3.17837	1.66829	0.82716
DUS2	0.039164	4.95674	1.4566	3.40294	1.76678	0.753086
RNF213	0.0391718	15.2696	6.75507	2.26047	1.17662	0.777778
FAM229B	0.039236	2.05302	0.508615	4.0365	2.01311	0.851852
NABP2	0.0393082	21.0274	7.16771	2.93363	1.55269	0.740741
CCR5	0.039309	6.03662	1.12103	5.38489	2.42892	0.851852
TMX2	0.0393156	48.4691	26.0736	1.85893	0.894474	0.777778
SLCO3A1	0.0393908	0.375408	1.57023	0.239078	-2.06445	0.901235
POLR2J	0.0394101	38.8579	20.4367	1.90138	0.927044	0.851852
LGALS17A	0.0394184	0.100117	0.00848793	11.7952	3.56013	0.753086
CLIP1	0.039432	2.19684	0.50013	4.39253	2.13505	0.716049
BSG	0.0394569	32.2255	18.9043	1.70466	0.769486	0.839506
PSAT1	0.0396073	42.5477	16.2893	2.612	1.38516	0.82716
SUV39H1	0.0396417	13.5003	4.59249	2.93964	1.55564	0.777778
SNX6	0.0397862	55.215	40.8732	1.35088	0.433902	0.802469
RNASEH2A	0.0397902	22.9833	8.8272	2.6037	1.38056	0.82716
C6orf48	0.0398627	19.4573	33.1043	0.587756	-0.76671	0.802469
CMC4	0.0398654	7.42051	1.77379	4.18343	2.06469	0.814815
SLC25A39	0.0398951	5.71837	0.294249	19.4338	4.28049	0.962963
UBAP2L	0.0399499	16.2238	6.56003	2.47314	1.30634	0.765432
NKRF	0.0399601	0.625787	5.83139	0.107313	-3.2201	0.777778
MRPS12	0.0402077	16.6354	7.66571	2.1701	1.11776	0.802469
DDX23	0.0403136	23.3509	12.1115	1.92799	0.947098	0.802469
FAM156A	0.0403694	1.41587	0.189096	7.48755	2.90449	0.851852
TMBIM4	0.0404485	36.2125	27.7838	1.30337	0.382243	0.82716
HTRA2	0.0404573	2.81031	0.692078	4.06069	2.02172	0.814815
STARD7	0.0405066	31.906	18.4039	1.73366	0.793817	0.814815
INTS7	0.0405426	2.522	0.812586	3.10367	1.63398	0.765432
GPX1	0.0405518	13.4657	5.24192	2.56884	1.36112	0.814815
BLZF1	0.0406081	10.6401	3.63888	2.92401	1.54795	0.839506
IGBP1	0.0406509	35.9624	47.0771	0.763904	-0.388536	0.802469
OCIAD2	0.0407666	30.8809	41.0913	0.75152	-0.412117	0.814815
RMND5B	0.0407958	1.58155	0.0932302	16.964	4.0844	0.919753
UBL7-AS1	0.0408185	2.66214	0	Inf	Inf	0.777778
MRPL32	0.0408683	24.6608	16.1409	1.52785	0.611499	0.765432
SH3YL1	0.0408774	0.146714	0.655206	0.22392	-2.15895	0.802469
NOMO1	0.0410121	0.173848	0.560787	0.310008	-1.68962	0.771605
ACSL4	0.0411035	2.21165	0.00849036	260.49	8.02508	0.839506
INO80E	0.041202	0.0157879	0	Inf	Inf	0.722222
PLPP5	0.0412172	3.07608	10.0216	0.306944	-1.70395	0.814815
NONO	0.041278	112.28	75.7048	1.48313	0.568641	0.802469
RPPH1	0.0414562	0.290192	2.30781	0.125744	-2.99144	0.716049
TSC22D3	0.0414982	8.39812	23.5494	0.356617	-1.48755	0.82716
NSUN3	0.0415627	1.62907	0.32473	5.01667	2.32673	0.820988
TIMM8B	0.0415638	26.1958	14.4659	1.81087	0.856679	0.82716
SCARNA16	0.0417121	0.270843	5.21697	0.0519158	-4.26768	0.783951
RBM22	0.0417326	3.3242	16.444	0.202153	-2.30648	0.888889
AAK1	0.0417697	0.0467391	0.32575	0.143482	-2.80106	0.790123
C19orf66	0.0417797	1.44449	3.27774	0.440697	-1.18214	0.740741
CHRAC1	0.0418029	9.40249	3.726	2.52348	1.33542	0.802469
SNORD3B-1	0.0418268	0.339899	0.0543884	6.24946	2.64373	0.888889
FNBP4	0.0418742	0.51822	1.57394	0.329251	-1.60274	0.759259
ZDHHC6	0.0418842	19.4589	11.6629	1.66844	0.738501	0.839506
BEX4	0.0418846	10.4196	29.9971	0.347352	-1.52553	0.820988
GTF3C2	0.0419074	11.8245	4.89212	2.41705	1.27325	0.740741
PSMD8	0.0419593	38.1879	21.1986	1.80144	0.849148	0.802469
PUM1	0.0420955	5.61073	11.5213	0.486987	-1.03805	0.753086
LARP4	0.0421383	6.6702	2.30043	2.89955	1.53583	0.666667
SCLY	0.0421428	0.168193	0	Inf	Inf	0.833333
KHDRBS1	0.0422139	10.5899	1.52011	6.96655	2.80044	0.777778
MARS	0.0422633	20.9632	12.1804	1.72106	0.783296	0.814815
TMEM53	0.0422637	0	0.680034	0	#NAME?	0.777778
RASGRP2	0.0422878	0.0300838	0.169086	0.17792	-2.4907	0.802469
HACL1	0.0423202	14.3032	7.41646	1.92858	0.947537	0.765432
TMED3	0.0423587	0.573552	0.0195873	29.2818	4.87193	0.814815
KRR1	0.0424489	7.58421	4.12648	1.83794	0.878086	0.802469
YARS	0.0424688	22.3474	14.303	1.56243	0.643788	0.802469
AGA	0.0425215	10.5132	4.12585	2.54813	1.34944	0.753086
BCAP31	0.0425248	94.2586	71.8926	1.3111	0.390781	0.765432
PROSER3	0.0427435	0.0529987	0.356087	0.148836	-2.7482	0.679012
BBOF1	0.0427515	0.0282445	0.00540738	5.22332	2.38497	0.777778
CENPL	0.0427621	3.73172	1.08286	3.44617	1.78499	0.740741
TMEM254	0.0427757	6.49018	2.00929	3.23008	1.69157	0.814815
GATAD2B	0.0428267	0.0121895	0.0405198	0.300829	-1.73299	0.765432
CFAP36	0.0428297	7.48457	12.5616	0.595828	-0.747033	0.777778
SNAPC1	0.0428645	7.23618	0.866157	8.35436	3.06253	0.777778
EEF1AKMT1	0.0428946	6.15617	2.85126	2.15911	1.11044	0.777778
MB21D2	0.0429531	13.0455	2.08222	6.26519	2.64736	0.839506
ZNF7	0.042955	1.44748	0.383822	3.77124	1.91504	0.765432
NDUFA9	0.0430215	14.1429	8.89112	1.59067	0.669638	0.777778
GNG5	0.0430326	67.3617	45.4066	1.48352	0.569025	0.777778
PSMC1	0.0430384	22.7467	13.9156	1.63463	0.708961	0.765432
NPM3	0.0431309	2.87558	0.032148	89.4481	6.48298	0.876543
S1PR4	0.0432057	1.32071	3.20301	0.412335	-1.27811	0.777778
COPS6	0.0432634	52.4118	37.2094	1.40856	0.494225	0.814815
RPL10A	0.0433437	97.9045	67.1455	1.4581	0.544085	0.753086
RNR2	0.0434121	3175.89	5689.86	0.558168	-0.841229	0.802469
CAND1	0.043507	7.53526	2.10384	3.58167	1.84063	0.728395
MYL6B	0.0435689	0.332532	0.0986676	3.37023	1.75285	0.765432
LARS2	0.0435715	3.95857	0.437864	9.04063	3.17642	0.858025
POLR1E	0.043677	13.6596	6.12781	2.22911	1.15647	0.771605
CASC3	0.0437097	2.66048	8.42177	0.315905	-1.66244	0.783951
NAMPT	0.043888	11.9615	4.54046	2.63443	1.39749	0.753086
C12orf57	0.0439593	34.0812	21.7472	1.56715	0.648148	0.790123
AAAS	0.0440826	11.7168	5.5218	2.12191	1.08536	0.759259
TADA2B	0.0441418	0.757843	2.43895	0.310725	-1.68629	0.740741
PPIB	0.0441747	183.569	122.052	1.50401	0.588817	0.839506
ZFYVE16	0.0442014	0.00130021	0.0750824	0.0173171	-5.85166	0.308642
DEPDC1B	0.0442936	8.18321	1.15178	7.10484	2.8288	0.82716
FOS	0.0443762	25.27	8.79336	2.87376	1.52294	0.746914
SELENOH	0.0445755	17.7506	10.5015	1.69029	0.75727	0.728395
RBBP4	0.0446841	39.3647	23.3693	1.68446	0.752288	0.790123
COQ5	0.0446882	21.2248	10.7839	1.9682	0.976873	0.777778
OSTC	0.0447398	98.8226	67.8024	1.45751	0.543504	0.790123
SDC4	0.0448541	6.65359	0.946695	7.02823	2.81316	0.740741
DAP3	0.044861	34.3849	24.6751	1.39351	0.478721	0.753086
CHCHD10	0.0448814	0.581021	0.0914335	6.35458	2.6678	0.771605
SNRPD1	0.0449098	37.3587	19.0015	1.96609	0.97533	0.814815
UTP14A	0.0449557	4.47276	0.67676	6.60907	2.72445	0.716049
NOLC1	0.0450373	47.8231	23.3176	2.05094	1.03629	0.734568
DDX56	0.0450407	22.5006	10.5071	2.14147	1.0986	0.777778
DMWD	0.0451876	0.170334	0.0466081	3.65459	1.86971	0.814815
CMAS	0.0452082	6.6555	1.66489	3.99757	1.99912	0.753086
KIAA1143	0.0453902	7.24028	4.38172	1.65238	0.724548	0.728395
NCOA4	0.0454221	90.6155	51.3259	1.76549	0.820071	0.802469
GNL2	0.0454556	31.6842	18.5947	1.70394	0.768872	0.777778
HACD4	0.0455028	3.36141	1.36249	2.46711	1.30282	0.759259
CDK1	0.0455628	24.5995	6.64701	3.70084	1.88785	0.864198
NUDCD3	0.0455712	8.71701	3.69932	2.35638	1.23657	0.753086
RMI1	0.0456055	4.81031	0.212258	22.6626	4.50224	0.753086
PIAS4	0.0457083	0.0520735	0	Inf	Inf	0.777778
IL2RG	0.0457116	308.323	201.937	1.52682	0.610534	0.753086
MRPL36	0.0457569	28.761	18.6233	1.54435	0.627003	0.777778
NSDHL	0.0458022	14.7287	7.25034	2.03146	1.02251	0.740741
TNPO1	0.0458067	5.25218	1.0494	5.00494	2.32335	0.765432
LOC339192	0.0458416	0.656704	3.78247	0.173618	-2.52602	0.888889
KIF23	0.0458507	8.80398	1.66858	5.27633	2.39954	0.845679
FAHD2A	0.0458872	2.08579	0.804385	2.59303	1.37464	0.777778
ARCN1	0.0458992	47.7623	32.0697	1.48933	0.57466	0.765432
COA7	0.046007	4.17398	1.21105	3.44658	1.78516	0.753086
LXN	0.0461466	12.1771	5.42791	2.24342	1.1657	0.790123
CENPE	0.0462893	1.79899	0.0137952	130.407	7.02688	0.802469
SAMM50	0.0463707	8.66842	5.38458	1.60986	0.686936	0.790123
ICAM1	0.0463953	7.29081	1.02749	7.09576	2.82696	0.864198
COX15	0.0464458	14.93	6.9286	2.15484	1.10758	0.777778
CCNL1	0.0464891	8.97681	14.2259	0.631019	-0.664244	0.790123
NDUFB1	0.046505	13.6267	8.67753	1.57034	0.651078	0.777778
NRAV	0.0466194	1.48417	0	Inf	Inf	0.777778
PRKX	0.0466645	0.0448154	0.334912	0.133812	-2.90172	0.728395
PRR11	0.0466891	3.88197	0.98773	3.9302	1.9746	0.790123
CSNK2A3	0.0467565	10.0437	5.90241	1.70163	0.76692	0.765432
TAF1	0.0467766	0.160462	0.0644756	2.48873	1.31541	0.740741
EXOSC7	0.0468176	9.84132	5.86941	1.67671	0.745636	0.82716
MICAL2	0.0469142	0.794802	0.101945	7.79641	2.96281	0.962963
MICALCL	0.0469142	0.794802	0.101945	7.79641	2.96281	0.962963
TPM3	0.0470468	62.0906	37.4065	1.65989	0.731088	0.790123
PPA1	0.0470849	21.3779	12.0186	1.77874	0.830854	0.814815
PRPF4B	0.047201	7.31066	3.41262	2.14224	1.09912	0.697531
KLHL8	0.0472271	1.52674	0	Inf	Inf	0.722222
POP4	0.0472933	3.09074	1.88292	1.64146	0.714982	0.716049
SPSB3	0.0473062	0.0141318	2.59341	0.00544911	-7.51976	0.919753
RPS6KB1	0.0473435	7.70183	3.56481	2.16051	1.11137	0.734568
AP2S1	0.0473506	4.29484	2.20818	1.94496	0.959743	0.777778
AHCY	0.0474362	28.0704	12.7463	2.20225	1.13898	0.82716
TMEM199	0.0474671	9.02065	3.99144	2.26	1.17632	0.802469
NCALD	0.0474764	4.26364	0.137315	31.05	4.95652	0.87037
PSMG1	0.0475032	11.1519	3.21062	3.47345	1.79637	0.765432
MIR6859-3	0.047586	0.0175112	0.180374	0.097083	-3.36464	0.703704
TMEM9B	0.0476038	5.84912	11.6426	0.502389	-0.993122	0.740741
RBBP5	0.0476396	15.4839	6.93047	2.23418	1.15975	0.753086
KIF18A	0.0476501	5.31327	1.46601	3.62431	1.85771	0.833333
DHRS3	0.0477549	37.9651	18.9223	2.00637	1.00458	0.716049
CREBZF	0.0477918	0.313463	1.16778	0.268426	-1.8974	0.716049
GSTP1	0.0479242	60.7837	30.2267	2.01093	1.00786	0.802469
MTX2	0.0479575	8.49841	2.9689	2.86247	1.51726	0.765432
SGF29	0.0480049	6.29747	13.2779	0.47428	-1.07619	0.728395
LINC00294	0.0480384	5.05707	1.8396	2.74901	1.45891	0.728395
MINCR	0.0481109	0.270947	1.04946	0.258176	-1.95357	0.728395
HIST1H2BC	0.0481453	1.32049	0.12666	10.4254	3.38203	0.82716
SF3B6	0.0482727	84.4614	60.5744	1.39434	0.479585	0.814815
CCDC124	0.0484386	3.10284	1.01635	3.05293	1.6102	0.765432
SHCBP1	0.0484488	10.0981	1.3856	7.28788	2.8655	0.876543
AMY2B	0.0485112	0.203767	1.67655	0.12154	-3.0405	0.790123
SYNRG	0.0485591	0.339539	0.088682	3.82873	1.93686	0.765432
MX2	0.0485737	1.35651	3.04134	0.446024	-1.16481	0.740741
SPDL1	0.0486221	7.55682	2.02608	3.72977	1.89909	0.82716
SUCLA2	0.0486428	18.9336	6.57182	2.88103	1.52658	0.753086
CNEP1R1	0.0486525	6.99249	2.54659	2.74582	1.45724	0.796296
MIR320E	0.0486865	0.223265	3.78106	0.0590483	-4.08196	0.753086
NR1D1	0.0489405	0	2.94172	0	#NAME?	0.277778
SLC2A8	0.0489719	0.0366515	0	Inf	Inf	0.722222
SIRT2	0.0489929	3.44591	6.46308	0.533168	-0.907339	0.790123
TMEM263	0.0490178	0.657304	0	Inf	Inf	0.722222
MTMR2	0.0490452	5.78965	0.894304	6.47391	2.69464	0.728395
SIRPG	0.0491753	36.6309	5.32328	6.88127	2.78268	0.796296
RPUSD3	0.0492889	2.88962	0.932939	3.09733	1.63103	0.802469
MX1	0.0493376	12.8872	6.16838	2.08924	1.06298	0.790123
ATL3	0.0494247	18.8598	4.84662	3.89133	1.96027	0.777778
EZH1	0.049443	0.51058	4.48732	0.113783	-3.13565	0.765432
CDKN3	0.0494523	23.6538	8.80406	2.6867	1.42583	0.765432
PDCD10	0.0495611	39.2197	25.6962	1.52628	0.610022	0.777778
MGMT	0.0496453	4.02179	1.3719	2.93154	1.55166	0.790123
KLRB1	0.0496579	7.79238	17.0781	0.456279	-1.13201	0.790123
VSIR	0.0496673	0.0894275	2.53405	0.0352903	-4.82458	0.734568
C1orf43	0.0498215	47.2328	29.5072	1.60072	0.678723	0.740741
MIR4426	0.0499425	18.1921	23.1312	0.786474	-0.346529	0.777778
C1D	0.0500131	7.37633	3.65591	2.01765	1.01267	0.753086
CRTC2	0.0501101	0.299783	0.850406	0.352517	-1.50424	0.753086
TOMM40L	0.0501263	3.46985	0.0457528	75.8392	6.24487	0.851852
FITM1	0.0501278	0.0612362	0	Inf	Inf	0.722222
ECH1	0.0501475	62.8687	40.6353	1.54715	0.629611	0.777778
LINC00861	0.0502222	0.862219	2.05684	0.419195	-1.25431	0.790123
EIF5A	0.0503242	23.3916	10.8481	2.15627	1.10854	0.802469
SNORD3C	0.0503944	0.411363	0.0660495	6.2281	2.63879	0.814815
METTL2A	0.0505118	3.88311	0.880309	4.41107	2.14113	0.716049
DRG2	0.0505262	6.80013	4.40396	1.5441	0.626763	0.740741
WDR75	0.0505322	11.8587	4.49026	2.64099	1.40108	0.740741
TIPRL	0.0507694	24.4705	13.7537	1.77919	0.831222	0.790123
HMGCL	0.0507996	9.24768	5.31996	1.7383	0.797676	0.783951
GTF3C3	0.0509922	9.77742	3.49064	2.80104	1.48596	0.759259
PEG13	0.0511495	0.0153043	1.57082	0.00974287	-6.68144	0.901235
DDT	0.0511741	6.39237	4.02091	1.58978	0.668829	0.753086
DDTL	0.0511741	6.39237	4.02091	1.58978	0.668829	0.753086
RBBP8	0.0516849	5.49098	0.994698	5.52025	2.46473	0.91358
VAMP8	0.0518884	158.434	114.595	1.38256	0.467339	0.753086
KLF10	0.0519027	3.96263	9.2972	0.426218	-1.23034	0.771605
ZC3H15	0.0519668	48.2456	33.4339	1.44301	0.529084	0.777778
EIF5B	0.0519854	13.1222	6.11351	2.14643	1.10194	0.716049
PFAS	0.0520453	0.0655767	0.00199916	32.8021	5.03572	0.753086
TOR2A	0.0520478	0.27703	0.00726489	38.1327	5.25295	0.691358
EDC3	0.052055	12.1972	3.59903	3.38902	1.76087	0.864198
HMG20A	0.0521335	8.52169	3.96957	2.14675	1.10216	0.790123
DPP7	0.0521728	0.153692	0.726714	0.211488	-2.24135	0.759259
KDM5A	0.0522247	0.155828	4.26093	0.0365713	-4.77314	0.728395
SLC39A7	0.0523912	7.26452	2.28129	3.18439	1.67102	0.796296
HIST1H2AH	0.0524234	3.54838	0.442066	8.0268	3.00483	0.839506
EFCAB2	0.0524643	0.128941	0.00733744	17.573	4.13529	0.740741
MCTS1	0.0524686	19.1003	10.912	1.7504	0.807682	0.790123
YPEL3	0.0525042	0.0742336	1.67035	0.044442	-4.49193	0.753086
SRPK2	0.0525615	3.26854	0.703054	4.64906	2.21694	0.82716
GNL3	0.052626	57.2346	27.8897	2.05218	1.03715	0.765432
ECD	0.0526775	20.2404	10.4392	1.93889	0.955229	0.790123
CRELD2	0.0527847	0.296787	0.0618735	4.79668	2.26204	0.796296
LOC101928812	0.0528663	0.238843	0.0183147	13.041	3.70499	0.660494
NDUFS2	0.0528717	15.5275	5.39207	2.87968	1.52591	0.728395
ATP10A	0.0528769	0.00154473	0.0230002	0.0671616	-3.89622	0.753086
SLX1A	0.0529079	0.21096	0.531898	0.396618	-1.33418	0.790123
NDUFS1	0.0529371	8.48255	4.03259	2.1035	1.07279	0.728395
ROCK1P1	0.0529796	0.403653	0.0671079	6.01499	2.58856	0.716049
BTBD2	0.0530202	0.044486	0.277051	0.16057	-2.63873	0.839506
MIR1244-3	0.0531876	88.4617	52.2635	1.69261	0.759249	0.765432
DNAJC14	0.0533501	7.47243	2.22818	3.35361	1.74571	0.765432
OAS1	0.0534735	11.1858	6.28937	1.77853	0.830687	0.777778
NPIPB15	0.0535096	0.0163149	0.13702	0.119069	-3.07013	0.759259
FTH1	0.053562	8.28561	19.8393	0.417635	-1.25968	0.802469
JUN	0.0536781	0.569158	1.88297	0.302265	-1.72611	0.802469
HRAS	0.0537181	1.54054	0	Inf	Inf	0.888889
SNORA62	0.0538045	1.021	0.441983	2.31004	1.20792	0.740741
SMAD1	0.0539126	0.108753	0	Inf	Inf	0.777778
MCUB	0.0539426	0.141027	0.531229	0.265474	-1.91336	0.839506
MRPL35	0.0539971	12.4857	5.33684	2.33953	1.22622	0.765432
AES	0.0539977	0.953733	2.55542	0.373219	-1.42191	0.765432
SRPK1	0.0540787	20.9911	9.44101	2.2234	1.15277	0.753086
DDX27	0.0541427	25.8298	15.8808	1.62648	0.701753	0.740741
NUP58	0.0542007	4.67926	1.31494	3.55853	1.83128	0.796296
DDX28	0.0542386	4.35433	0.710648	6.12727	2.61524	0.839506
NEK3	0.0542709	0.0953339	0.0187466	5.08539	2.34636	0.728395
ZCCHC9	0.0544047	3.34618	1.72685	1.93774	0.954373	0.740741
SGO1	0.0544111	1.58251	0.0678726	23.3159	4.54324	0.790123
FASTKD2	0.0544729	13.5102	4.85403	2.78329	1.47679	0.783951
NFKBIZ	0.0545121	1.0299	0.276202	3.72879	1.89871	0.722222
CCDC14	0.0545885	1.33587	0.129146	10.3438	3.3707	0.641975
TARDBP	0.054603	36.8194	18.7213	1.96671	0.975781	0.790123
NOP2	0.0547006	5.84118	3.16276	1.84686	0.885077	0.765432
SNX5	0.0547926	10.4354	6.33451	1.64739	0.720184	0.740741
ARHGDIB	0.0548126	867.953	577.579	1.50274	0.587599	0.802469
NEU1	0.0550386	2.29803	5.51471	0.41671	-1.26289	0.765432
MALAT1	0.0550518	315.515	862.407	0.365853	-1.45066	0.753086
NUP205	0.0550556	10.3642	2.55835	4.05114	2.01833	0.765432
PTPMT1	0.0551082	1.05874	0.345797	3.06173	1.61435	0.753086
ASH2L	0.0553449	12.3243	6.5859	1.87131	0.904048	0.716049
NIPSNAP1	0.0554331	7.76166	3.29968	2.35225	1.23404	0.765432
SLC20A1	0.0554461	19.8775	6.67904	2.9761	1.57342	0.703704
MIS18BP1	0.0555326	3.63975	0.767254	4.74387	2.24606	0.814815
SPIN2B	0.055575	0.159697	2.57653	0.0619812	-4.01203	0.802469
HMGB1	0.0556715	40.6638	13.323	3.05215	1.60983	0.679012
MARF1	0.0558788	1.20795	3.65127	0.33083	-1.59584	0.777778
RNU5E-1	0.0559169	2.07558	0.135925	15.27	3.93263	0.82716
TSR1	0.0559665	18.3866	5.70169	3.22477	1.6892	0.740741
PTPN9	0.0560092	0.0766266	0.0202591	3.78232	1.91927	0.753086
CTSC	0.0560239	14.3646	7.35166	1.95393	0.966375	0.876543
GNB5	0.0560457	0.455711	1.56878	0.290487	-1.78345	0.839506
HMGN3	0.056082	68.366	45.9537	1.48772	0.573099	0.740741
RAB33B	0.0562733	3.78565	8.99372	0.420921	-1.24838	0.765432
PITRM1	0.0563132	17.1176	6.60449	2.59182	1.37397	0.777778
NT5DC2	0.0563424	0.40073	0.0132098	30.3359	4.92295	0.91358
ZNF561-AS1	0.0563867	0.131325	0.000607811	216.063	7.75531	0.691358
ZNF331	0.0563917	0.537048	3.48745	0.153994	-2.69905	0.833333
SDR39U1	0.0565552	2.22855	4.87646	0.457002	-1.12973	0.790123
TMEM115	0.0565771	1.04931	3.1183	0.336502	-1.57131	0.734568
TFRC	0.0568293	61.5037	18.8072	3.27023	1.70939	0.746914
SYNE2	0.0568544	0.115106	0.841379	0.136807	-2.86979	0.901235
CMTM6	0.0568962	39.901	13.5657	2.94132	1.55647	0.876543
NPTN	0.0569075	3.1668	0.610996	5.18301	2.37379	0.783951
RPL10	0.0570669	104.848	151.47	0.692206	-0.530726	0.765432
RBM4B	0.0571046	6.69559	3.80211	1.76102	0.816412	0.796296
TEX264	0.0571296	7.12629	4.86175	1.46579	0.551677	0.777778
ING4	0.0571593	2.95883	12.1433	0.24366	-2.03706	0.771605
MRPL27	0.0572278	7.14879	3.02943	2.35978	1.23865	0.876543
BBC3	0.0572418	0.0177708	0.12378	0.143567	-2.8002	0.759259
CDC5L	0.0572498	15.9545	7.5746	2.10632	1.07473	0.765432
FAM104B	0.0574722	1.41813	0.337472	4.2022	2.07114	0.746914
TSTD3	0.057513	0	0.345488	0	#NAME?	0.277778
MED28	0.0575503	7.04431	4.52982	1.5551	0.637005	0.851852
ATP6V1B2	0.057725	13.931	7.55095	1.84494	0.883572	0.777778
ERG28	0.0577603	26.7174	17.9415	1.48914	0.57448	0.790123
ABT1	0.057829	39.4506	30.3914	1.29808	0.376384	0.765432
NAA50	0.0578842	21.7163	11.3275	1.91714	0.938952	0.765432
ZSWIM7	0.0579915	0.904395	2.87808	0.314235	-1.67008	0.728395
MT1X	0.0580755	11.2397	6.23666	1.80219	0.849753	0.777778
NACA	0.0581125	28.399	19.6675	1.44396	0.530028	0.740741
ANKRD13A	0.0582514	2.06893	5.74949	0.359846	-1.47455	0.765432
ZCCHC17	0.0583349	38.7545	17.7162	2.18753	1.1293	0.802469
SAAL1	0.0583876	9.89159	4.12066	2.40049	1.26333	0.734568
DCAF8	0.0583938	3.48562	8.21542	0.424278	-1.23692	0.765432
RAMMET	0.0583973	29.3162	19.3288	1.51671	0.600945	0.765432
PSMC6	0.0584234	20.7461	11.9165	1.74096	0.799881	0.802469
CASP10	0.0584775	0.0566751	1.5213	0.0372543	-4.74645	0.604938
MZT1	0.0587781	20.7718	8.06342	2.57605	1.36516	0.753086
UBA1	0.0587802	30.0044	13.8132	2.17216	1.11913	0.802469
RAE1	0.0588026	14.3391	7.67338	1.86869	0.902026	0.765432
RORA	0.0588185	0.0357037	1.26983	0.0281169	-5.15242	0.401235
DOPEY2	0.0589965	0	0.109865	0	#NAME?	0.777778
DDX51	0.0590711	0.0866645	0	Inf	Inf	0.722222
HARS	0.0591092	13.2121	8.45477	1.56268	0.644025	0.777778
MRPL38	0.059191	0.656091	1.34324	0.48844	-1.03375	0.82716
PSMD12	0.0592079	18.9193	8.58618	2.20347	1.13977	0.765432
ZNF79	0.0593857	0	3.52067	0	#NAME?	0.277778
ERCC1	0.0594709	4.09891	1.81082	2.26357	1.1786	0.802469
SIT1	0.0594746	16.6936	9.85127	1.69456	0.760912	0.759259
PRPS1	0.0595944	17.6416	7.76803	2.27106	1.18336	0.777778
RABEPK	0.0596113	12.201	6.68388	1.82543	0.868239	0.753086
RABGGTB	0.0596347	5.5717	3.43925	1.62003	0.696024	0.740741
SNORD12C	0.0596374	3.48556	1.43064	2.43637	1.28473	0.753086
RNF13	0.0597076	22.0704	14.1036	1.56488	0.646054	0.753086
PLSCR1	0.0597561	3.9138	0.772488	5.06649	2.34099	0.703704
MGME1	0.0598208	9.55385	3.03279	3.15018	1.65544	0.722222
XYLT2	0.0598722	2.02835	3.36954	0.601968	-0.732242	0.765432
RSL1D1	0.0601051	44.9578	33.6305	1.33681	0.418799	0.802469
NAP1L3	0.0601575	0.322621	2.43943	0.132252	-2.91863	0.740741
HSCB	0.0601679	3.16561	1.37466	2.30282	1.2034	0.722222
LINC01089	0.0602791	0.00680636	0.829103	0.00820931	-6.92852	0.814815
NFE2L2	0.060309	4.1975	10.2918	0.40785	-1.29389	0.777778
PIAS3	0.0603551	0.245396	1.56823	0.15648	-2.67595	0.765432
IPO5	0.0603736	14.1514	6.07299	2.33021	1.22046	0.740741
MUT	0.0604511	11.2234	4.10391	2.73481	1.45144	0.716049
DEPDC1	0.0604677	1.07036	0.0284012	37.6873	5.23601	0.851852
TBCB	0.0604892	2.16297	0.701832	3.08189	1.62382	0.740741
FAM136A	0.0605563	22.3957	11.8983	1.88225	0.912459	0.82716
ALDOA	0.0605958	184.422	120.063	1.53605	0.619221	0.814815
DFFA	0.0607264	8.84508	4.99562	1.77057	0.82421	0.753086
SNORD116-19	0.0607787	0.471914	0	Inf	Inf	0.722222
AFG3L2	0.0608231	0.0557984	1.57179	0.0355	-4.81604	0.790123
NOL11	0.0608373	19.5521	11.6004	1.68547	0.753154	0.765432
SUPT20H	0.0608981	1.05961	2.91796	0.363133	-1.46143	0.765432
OXCT1	0.061032	35.4199	20.2788	1.74665	0.804589	0.777778
DDX19B	0.0610789	9.29006	4.59292	2.02269	1.01628	0.790123
ANKHD1	0.0611416	1.38307	4.35963	0.317243	-1.65634	0.82716
UBE2I	0.0611832	6.29444	2.98643	2.10768	1.07566	0.82716
TOR1AIP1	0.0612546	21.011	12.3779	1.69747	0.763383	0.802469
LNPEP	0.0613594	2.28859	0.293958	7.78543	2.96078	0.753086
ICAM2	0.0614683	12.9014	24.4404	0.52787	-0.921747	0.728395
PIGU	0.0614828	8.86671	3.12841	2.83426	1.50297	0.709877
TFDP2	0.0614925	0.024823	0	Inf	Inf	0.722222
CPNE1	0.0614931	14.9125	28.318	0.526607	-0.925201	0.765432
GFM1	0.0615232	5.99779	1.41735	4.23169	2.08123	0.777778
OSER1-DT	0.0615295	0.686662	3.57922	0.191847	-2.38197	0.759259
PLGRKT	0.0615993	13.2624	7.84017	1.69159	0.75838	0.740741
LIN7C	0.0616121	17.9431	7.66438	2.34111	1.22719	0.709877
SCML4	0.0617054	2.36125	5.38209	0.438723	-1.18862	0.777778
NOP56	0.0617313	60.4063	39.1049	1.54473	0.62735	0.790123
OSER1	0.0617359	33.1622	54.4332	0.609228	-0.714946	0.790123
CHRNB1	0.0617383	2.06519	4.42045	0.467189	-1.09792	0.709877
ZNF836	0.0617423	0.180955	0.549672	0.329206	-1.60294	0.765432
PLCD1	0.0618033	0.336344	1.29388	0.25995	-1.94369	0.728395
GINS3	0.0618673	6.22693	1.5232	4.08806	2.03142	0.839506
ZNF266	0.0619437	0.52941	5.21668	0.101484	-3.30067	0.654321
CCNA2	0.062129	10.0063	1.95149	5.12753	2.35826	0.716049
FN3KRP	0.0621403	7.4457	2.15461	3.45571	1.78898	0.728395
DNAJB1	0.062173	18.3975	35.1974	0.522695	-0.935958	0.814815
AQP3	0.062197	2.46678	8.96071	0.275288	-1.86099	0.716049
NAT10	0.0624032	16.2422	6.85686	2.36876	1.24413	0.728395
EIF4A1	0.0624326	37.3182	19.3991	1.9237	0.943887	0.790123
MVD	0.0624985	0.236156	1.16421	0.202846	-2.30154	0.703704
GSDMB	0.0626207	0.634287	2.55236	0.24851	-2.00862	0.777778
STRADB	0.0626359	0.0780536	0	Inf	Inf	0.722222
ANKRD39	0.0627813	5.34086	2.43726	2.19134	1.13181	0.746914
PUDP	0.0628309	16.2427	7.27508	2.23265	1.15876	0.765432
MRE11	0.0628639	3.9073	0.00646569	604.313	9.23915	0.802469
VPS25	0.0628873	20.4607	10.231	1.99988	0.999914	0.814815
DGKD	0.0629025	0.00835405	0.0595983	0.140173	-2.83472	0.716049
YME1L1	0.0629242	19.7685	13.8031	1.43217	0.518204	0.753086
INTS14	0.0629388	10.3648	4.41096	2.34978	1.23252	0.728395
TBRG4	0.0629948	10.7515	5.3876	1.9956	0.99682	0.753086
SERINC3	0.0631033	49.643	38.4609	1.29074	0.3682	0.777778
MRPS14	0.0631645	19.1994	11.5029	1.66909	0.739065	0.777778
CTLA4	0.063181	8.34107	3.18514	2.61875	1.38888	0.802469
LRRC8D	0.0631914	1.2982	4.07714	0.318409	-1.65105	0.728395
ELOB	0.063213	70.422	46.6659	1.50907	0.593657	0.728395
TMEM30B	0.0632725	0.00549456	0.57555	0.00954662	-6.71079	0.753086
TSPY26P	0.0632968	0.0581078	1.50722	0.038553	-4.69701	0.790123
NEDD9	0.0634452	3.33915	1.34112	2.48982	1.31604	0.765432
LMBR1L	0.0634676	0.79342	3.26482	0.243021	-2.04085	0.790123
MIR6859-2	0.0634764	0.0175111	0.135422	0.129308	-2.95112	0.691358
ASH1L	0.0635629	0.00690445	0.224927	0.0306964	-5.02579	0.864198
ATP5PD	0.0635943	24.0856	18.9284	1.27246	0.347616	0.753086
TROAP	0.0635993	1.31561	0.42684	3.08222	1.62397	0.777778
GNAI2	0.0637524	3.84467	0.659585	5.82892	2.54323	0.814815
ZCCHC10	0.0637525	14.3444	7.55431	1.89884	0.925115	0.740741
AIM2	0.0637562	24.7516	14.5889	1.69661	0.762655	0.790123
BATF	0.0639238	29.6973	16.4478	1.80555	0.852438	0.802469
NDUFB5	0.0641295	9.12721	6.47899	1.40874	0.494405	0.740741
RACGAP1	0.0641689	18.6363	5.4833	3.39873	1.765	0.814815
CITED2	0.0642516	0	0.714341	0	#NAME?	0.277778
MCTP2	0.0643077	0.00558599	0	Inf	Inf	0.722222
IFI35	0.0643194	24.6454	11.2766	2.18554	1.12799	0.790123
CHD6	0.0644835	0.0256148	0.242984	0.105418	-3.24581	0.765432
ZNF138	0.064586	2.3188	0.61923	3.74466	1.90483	0.746914
MRPL58	0.0646921	16.9137	9.95955	1.69824	0.764037	0.765432
POLR3F	0.0647069	4.7202	1.0822	4.36169	2.12489	0.716049
SNHG3	0.0647116	22.9659	12.4806	1.84012	0.879802	0.790123
ORC3	0.0648314	17.8621	8.5464	2.09001	1.06351	0.728395
ABCF2	0.0648952	36.891	23.5079	1.5693	0.650121	0.716049
OAZ1	0.0649135	116.148	82.6713	1.40494	0.490511	0.765432
COX10	0.0649195	6.66124	0.865401	7.69728	2.94435	0.833333
KATNBL1	0.0649198	3.61095	1.63076	2.21428	1.14684	0.777778
KLHL12	0.065028	7.21413	2.43207	2.96625	1.56864	0.740741
MAIP1	0.0650578	7.3224	0.96334	7.60105	2.9262	0.765432
ND6	0.0650779	573.221	896.798	0.639186	-0.645692	0.728395
FUOM	0.0652079	1.5312	0.142974	10.7096	3.42083	0.740741
ITGB7	0.0652161	1.92634	0.966596	1.99291	0.994879	0.740741
RGL4	0.0652191	2.67253	1.29543	2.06305	1.04478	0.740741
PUS1	0.0653785	0.639373	0.229789	2.78243	1.47634	0.746914
PPCDC	0.0654549	5.33707	2.97879	1.79169	0.841321	0.839506
RPP30	0.0655205	12.8432	7.02069	1.82934	0.871322	0.765432
UBE2E3	0.0657281	3.77116	0.564648	6.67877	2.73958	0.820988
DMAC2	0.0657544	4.22811	1.80897	2.3373	1.22484	0.82716
PDS5B	0.065782	0.284414	0.131405	2.16441	1.11397	0.771605
GKAP1	0.0659339	0.0169638	0.195367	0.0868305	-3.52565	0.666667
NEAT1	0.0659444	3.13413	10.3536	0.302708	-1.724	0.82716
DPCD	0.0660623	3.47887	0.678681	5.12593	2.35781	0.777778
TSPOAP1-AS1	0.066086	0.219612	0	Inf	Inf	0.722222
SFXN4	0.0660947	10.98	2.98243	3.68157	1.88032	0.679012
BCAS2	0.0661541	83.8026	62.4739	1.3414	0.423742	0.728395
HAVCR2	0.0661793	4.50707	0.94614	4.76364	2.25206	0.833333
TMEM99	0.0662047	3.02844	1.05743	2.86396	1.51801	0.753086
ACOT9	0.0662456	12.2686	6.30765	1.94503	0.959793	0.703704
CHCHD1	0.0663749	14.4818	8.80281	1.64514	0.718208	0.802469
COG1	0.0665521	0.117378	1.16082	0.101116	-3.30591	0.82716
MCL1	0.0665669	11.1236	3.34022	3.33021	1.73561	0.759259
CISD1	0.0666093	15.2091	8.08757	1.88055	0.911156	0.740741
MIR6859-1	0.0667063	0.029681	0.152884	0.194141	-2.36483	0.716049
MPDU1	0.0667427	5.53629	1.40231	3.94797	1.98111	0.746914
GABPB1	0.0668973	4.22353	2.13772	1.97571	0.982372	0.753086
GABPB1-IT1	0.0668973	4.22353	2.13772	1.97571	0.982372	0.753086
RTRAF	0.0669547	17.7311	13.0187	1.36197	0.445694	0.753086
HAUS7	0.0670375	7.2909	3.50519	2.08003	1.0566	0.802469
RFC1	0.0671084	10.0915	4.29218	2.35113	1.23335	0.790123
SFXN3	0.0672119	0.888563	4.14025	0.214616	-2.22017	0.703704
GPKOW	0.067245	0	5.95321	0	#NAME?	0.777778
NCAPG2	0.0672591	12.9142	0.194603	66.3616	6.05228	0.839506
GHITM	0.0673545	245.249	189.47	1.29439	0.372272	0.728395
NFE2L3	0.0674693	5.46188	1.06545	5.12637	2.35794	0.851852
NBN	0.0674749	4.0649	0.857779	4.73887	2.24454	0.91358
TIMM13	0.0674934	14.9858	8.13133	1.84297	0.882034	0.790123
SYNJ2	0.0675908	0.00817114	0.00136778	5.974	2.5787	0.703704
PMPCB	0.0676022	34.5851	25.3701	1.36323	0.447024	0.728395
GNPNAT1	0.0676305	11.1145	4.43451	2.50637	1.3256	0.740741
HIRIP3	0.0676954	5.55453	2.17456	2.55433	1.35294	0.802469
NELFE	0.0677429	14.4191	6.81286	2.11645	1.08165	0.790123
PLD3	0.0678706	0.144749	0.385106	0.375869	-1.4117	0.777778
SMC1A	0.0678827	20.857	6.64224	3.14005	1.65079	0.814815
GNAS	0.0678851	10.6737	15.9994	0.66713	-0.58396	0.728395
DHCR24	0.0679425	6.52304	0.546216	11.9422	3.578	0.691358
CCDC93	0.0679493	1.07404	4.10644	0.261551	-1.93484	0.728395
GTSE1	0.0679743	0.238087	0.0571185	4.1683	2.05946	0.802469
SGSM2	0.068097	0.0909388	0.468717	0.194016	-2.36575	0.802469
DHTKD1	0.0683776	0.0641981	0.0178698	3.59254	1.84501	0.709877
CTSD	0.0683992	1.01906	3.34264	0.304865	-1.71376	0.679012
MRPS31	0.0687572	23.642	14.7413	1.60379	0.681488	0.753086
DARS2	0.0687723	15.9517	7.30985	2.18222	1.1258	0.740741
BRCA1	0.0687836	4.25373	0.906254	4.69375	2.23074	0.82716
KIF20A	0.0688579	11.3504	2.29235	4.95143	2.30784	0.765432
SPTAN1	0.0688817	0.699085	1.27903	0.546575	-0.871507	0.728395
CEP41	0.0689858	1.66444	0.453187	3.67274	1.87686	0.82716
RTF1	0.0691962	3.02036	0.475931	6.34621	2.6659	0.592593
PCGF5	0.0692759	4.69237	1.08317	4.33208	2.11506	0.901235
GRAP	0.0693302	0.216785	2.52266	0.085935	-3.54061	0.746914
CYTH4	0.0693543	1.44625	5.45285	0.265229	-1.91469	0.82716
C11orf58	0.06938	44.3451	33.9631	1.30568	0.384807	0.814815
TTPAL	0.0694101	1.03396	0.0652816	15.8385	3.98536	0.771605
IFI44L	0.0694825	0.792691	0.100577	7.88141	2.97845	0.604938
SF3A1	0.0697135	0.245853	0.4439	0.553847	-0.852441	0.716049
GRSF1	0.0697301	1.55581	0.313488	4.96291	2.31119	0.716049
PHTF2	0.0698085	3.46463	0.665558	5.20561	2.38007	0.802469
FANCG	0.0698798	6.83167	1.85969	3.67355	1.87718	0.851852
AKAP8L	0.0698851	0.00695779	0.0671329	0.103642	-3.27032	0.308642
RRAGA	0.070077	6.50418	3.00349	2.16554	1.11473	0.814815
COPS8	0.0701009	24.2576	14.4752	1.67581	0.744858	0.765432
AGK	0.0701082	10.6154	4.69605	2.2605	1.17664	0.753086
OSGEP	0.0701252	10.8537	5.69647	1.90534	0.930045	0.728395
PHACTR4	0.070172	0.508852	2.96912	0.171382	-2.54472	0.771605
SEC11C	0.0702423	30.2301	15.3568	1.96852	0.977108	0.814815
COPS2	0.0703297	7.98179	4.93922	1.616	0.692428	0.771605
EZR	0.0704084	116.871	191.544	0.610153	-0.712757	0.728395
BPNT1	0.0704134	2.14609	0.636708	3.3706	1.75301	0.901235
PPP2R5D	0.0704204	0.318723	0.0842612	3.78256	1.91936	0.765432
TBC1D10A	0.0705186	0.0207089	0.17089	0.121182	-3.04475	0.716049
CCNB2	0.0705305	26.7682	8.33926	3.2099	1.68253	0.777778
FEZ2	0.0705423	0.107057	0.00934024	11.4619	3.51877	0.759259
NIPSNAP2	0.0706857	0.00827335	0	Inf	Inf	0.722222
NDUFA8	0.0707153	33.4347	18.2171	1.83535	0.876051	0.839506
FAM32A	0.0707478	56.8427	39.5378	1.43768	0.523742	0.666667
RPL5	0.070908	432.413	353.207	1.22425	0.291897	0.716049
RAD51D	0.0709397	0.120009	0.0182075	6.59117	2.72054	0.728395
CCDC86	0.0709716	11.8827	2.11932	5.60681	2.48718	0.833333
SNORD3D	0.0711568	0.254692	0.0470582	5.41227	2.43623	0.753086
WDR26	0.0711595	0.0607479	0.0401569	1.51276	0.597187	0.790123
UQCC1	0.0711963	3.90195	2.15128	1.81378	0.859003	0.765432
ATRAID	0.0712854	44.2546	36.4435	1.21433	0.280166	0.753086
EIF3A	0.0713674	36.4632	21.7602	1.67568	0.744748	0.790123
ASB16-AS1	0.071417	0.817158	1.92941	0.423528	-1.23947	0.709877
GRHPR	0.0715325	6.66292	3.03012	2.1989	1.13678	0.777778
LAMTOR1	0.0715569	8.88638	6.138	1.44776	0.533827	0.740741
ZNF622	0.0716096	32.4579	13.3274	2.43543	1.28418	0.777778
CERS2	0.0716693	14.1941	8.43235	1.6833	0.75129	0.740741
CDK9	0.0716744	0.236135	1.04946	0.225006	-2.15196	0.728395
ZBTB17	0.0716993	0.389167	0.0421123	9.24118	3.20808	0.876543
LOC101927055	0.0718551	0.0304816	0.165417	0.184272	-2.44009	0.722222
TTN-AS1	0.0718551	0.0304816	0.165417	0.184272	-2.44009	0.722222
YIF1A	0.0720539	7.21199	2.5223	2.8593	1.51566	0.777778
SNX12	0.0721812	1.21806	0	Inf	Inf	0.722222
MIR4707	0.0721849	5.54241	2.13412	2.59704	1.37687	0.783951
ACAD9	0.0722052	9.48874	4.24729	2.23407	1.15968	0.734568
USP3	0.072228	7.30661	13.6287	0.53612	-0.899373	0.728395
HSPB11	0.0722891	14.4614	7.45193	1.94062	0.95652	0.82716
MALINC1	0.0723676	0.925572	0.0123249	75.0977	6.2307	0.790123
ECHDC1	0.0725069	1.38799	0.750776	1.84874	0.886543	0.716049
STK38	0.0725564	3.36353	14.3764	0.233963	-2.09565	0.679012
METTL9	0.0726052	1.38873	0.390077	3.56015	1.83194	0.82716
UBE2A	0.0727912	15.2529	9.73037	1.56756	0.64852	0.691358
CEP95	0.0728289	1.76114	0.712161	2.47296	1.30624	0.746914
CENPQ	0.0728675	6.52003	0	Inf	Inf	0.722222
COPG1	0.0728805	35.8753	20.8638	1.7195	0.781992	0.765432
GLRX	0.0731098	12.1476	8.0499	1.50904	0.593627	0.753086
MIR197	0.073125	0.127599	0	Inf	Inf	0.722222
CTNNA1	0.0731983	1.91073	4.8094	0.397292	-1.33173	0.716049
SF3B3	0.0732567	27.333	12.9465	2.11122	1.07808	0.716049
LINC00667	0.0733326	0.385322	1.52564	0.252564	-1.98528	0.641975
DUSP22	0.0733342	0.843688	2.23096	0.378172	-1.40289	0.728395
SLC16A1-AS1	0.0735112	0.0156667	0	Inf	Inf	0.722222
SNORD36A	0.0735185	4.60203	1.12544	4.0891	2.03178	0.839506
ND1	0.0735485	569.024	862.937	0.659404	-0.600765	0.777778
MAGT1	0.0735847	19.614	10.8645	1.80532	0.852254	0.320988
SUMO3	0.0735944	4.05111	0.638028	6.34943	2.66663	0.746914
RBM3	0.0736397	37.9334	18.5463	2.04533	1.03234	0.790123
QRICH1	0.0736577	1.51207	4.50729	0.335473	-1.57573	0.703704
NDUFAF2	0.073705	15.6335	9.07162	1.72334	0.785209	0.777778
QTRT1	0.0737153	3.21077	1.05655	3.03892	1.60356	0.740741
ABHD4	0.0739086	5.75617	14.0694	0.409126	-1.28938	0.777778
UQCR11	0.0739451	39.1164	30.4549	1.2844	0.361099	0.728395
RPL4	0.0739553	174.146	121.423	1.43421	0.520252	0.728395
AIMP2	0.0739844	15.1459	6.78022	2.23384	1.15953	0.734568
COTL1	0.0742567	3.8811	1.46363	2.65169	1.40691	0.728395
GPR15	0.0743045	83.2546	33.7068	2.46997	1.30449	0.790123
MIF	0.0743796	79.1047	23.8467	3.31722	1.72997	0.728395
RNF139	0.074516	6.22071	1.36644	4.55248	2.18665	0.716049
ROCK2	0.0745465	0.0420271	0.00967735	4.34283	2.11864	0.765432
KIAA1109	0.0745521	0.0646464	0.145871	0.443177	-1.17405	0.716049
WDR34	0.0745573	0.305193	0	Inf	Inf	0.777778
RNVU1-15	0.0745845	2.33288	0.61399	3.79954	1.92582	0.765432
CREB3	0.0745877	17.8706	26.0476	0.686076	-0.54356	0.753086
TMA7	0.074655	137.819	92.6548	1.48745	0.572839	0.753086
SMIM29	0.0749627	6.77463	1.86002	3.64224	1.86482	0.771605
DCAF17	0.0750192	0.0632157	0.0207499	3.04655	1.60718	0.765432
RANGRF	0.0750199	25.3126	18.1174	1.39714	0.48248	0.728395
PAK1	0.0750784	1.92342	0.688838	2.79226	1.48143	0.802469
NHLRC3	0.0752699	2.70262	0.644704	4.19202	2.06765	0.796296
RBBP7	0.0753953	14.9568	9.8578	1.51726	0.601469	0.790123
LGALS4	0.075422	0	0.0727258	0	#NAME?	0.277778
C1orf162	0.0754801	4.17234	9.3316	0.447119	-1.16127	0.759259
INTS6-AS1	0.0756496	0.0516638	0.32912	0.156976	-2.67139	0.703704
CXorf40B	0.0756995	7.83992	4.37444	1.79221	0.841741	0.753086
OTUD1	0.0758145	1.12624	2.97918	0.378037	-1.4034	0.728395
EEF2KMT	0.0758216	6.14392	2.1695	2.83196	1.5018	0.740741
S100PBP	0.0758264	3.20906	1.33145	2.41019	1.26915	0.753086
AFMID	0.0758686	1.53604	0.26976	5.6941	2.50947	0.82716
MIR324	0.0758987	0.029931	4.46777	0.00669932	-7.22177	0.814815
SYPL1	0.0759036	42.3192	26.9712	1.56905	0.649889	0.703704
DMPK	0.0760153	0.00881418	0	Inf	Inf	0.722222
C12orf60	0.0760762	1.03185	0	Inf	Inf	0.777778
H2AFY	0.0761034	1.785	0.461012	3.87193	1.95305	0.753086
ATAD2	0.0761175	15.0104	3.51185	4.27422	2.09566	0.839506
MAP3K14-AS1	0.0761745	0.00454673	0.386999	0.0117487	-6.41136	0.753086
LGALS3BP	0.0762293	6.50045	3.46225	1.87752	0.908831	0.740741
CHMP2A	0.0762684	40.1437	29.7001	1.35164	0.434707	0.765432
RNF227	0.076281	0.58681	2.50646	0.234119	-2.09468	0.740741
MRPS17	0.076289	14.6079	9.06084	1.6122	0.689027	0.802469
OFD1	0.0764074	1.01257	5.95989	0.169897	-2.55726	0.839506
RBM28	0.0764246	3.54492	0.653722	5.42267	2.439	0.753086
INSIG2	0.076452	13.0481	6.78199	1.92393	0.944056	0.679012
PLAA	0.0764932	4.36387	1.70651	2.55719	1.35456	0.796296
NDUFS6	0.0765474	15.243	8.64562	1.76309	0.818108	0.753086
C1QBP	0.0765687	5.91228	0.937387	6.3072	2.657	0.740741
CIAPIN1	0.0765757	29.5264	17.3977	1.69714	0.763105	0.740741
ARGLU1	0.0766074	7.61357	16.4779	0.462048	-1.11388	0.728395
CCDC130	0.0766491	0.322507	2.11576	0.15243	-2.71378	0.709877
COA4	0.0767977	17.1197	10.8034	1.58466	0.664171	0.839506
KIZ	0.0768677	0.0433717	2.18529	0.0198471	-5.65493	0.308642
TMEM209	0.0771005	13.7578	6.52204	2.10944	1.07686	0.716049
UBE2Q2P1	0.0771156	0	0.364766	0	#NAME?	0.277778
KDM6A	0.077228	0.0789038	0.218652	0.360864	-1.47047	0.759259
ATP8A1	0.0773413	0.000988188	0.0267345	0.036963	-4.75777	0.339506
SNORD99	0.0773518	1.73025	11.198	0.154513	-2.6942	0.851852
BOLA2	0.0775423	9.49062	5.02478	1.88876	0.917442	0.790123
IL26	0.0776201	4.46978	0	Inf	Inf	0.722222
PTRH2	0.0777998	4.92502	2.35973	2.08711	1.06151	0.777778
TMEM128	0.0778843	8.16433	3.25571	2.5077	1.32636	0.740741
MTPN	0.0778947	30.4954	21.5388	1.41583	0.50165	0.790123
PIK3R4	0.0779517	4.40624	1.15354	3.81975	1.93348	0.888889
GALE	0.0780066	2.8401	0.941717	3.01588	1.59258	0.777778
ACP2	0.0780839	3.87258	0.685561	5.64877	2.49794	0.728395
SPART	0.0782064	3.45223	0.661438	5.21929	2.38385	0.660494
XRN2	0.0782079	54.5955	31.5185	1.73217	0.792583	0.771605
LOC102724094	0.0782392	1.39038	0.135758	10.2417	3.35638	0.691358
NDUFB7	0.0783539	50.6839	28.1483	1.8006	0.848482	0.753086
GALK2	0.0783785	5.3282	2.51087	2.12205	1.08546	0.740741
GLMN	0.0785347	5.54118	2.18672	2.53402	1.34143	0.753086
GGPS1	0.0786065	10.0224	5.84424	1.71492	0.778138	0.728395
DAXX	0.0786741	60.3176	45.6788	1.32047	0.401055	0.728395
BRCA2	0.0788975	0.126835	0.00659255	19.2392	4.26597	0.839506
SZRD1	0.0789426	5.96879	3.17093	1.88235	0.912536	0.728395
IFI16	0.0789703	64.5357	43.3882	1.4874	0.572793	0.777778
ALG3	0.0790455	2.83261	0.980744	2.88823	1.53018	0.777778
MIR6789	0.0791723	0.00714067	0.0194514	0.367102	-1.44575	0.685185
MCOLN2	0.0792589	0.355662	1.3862	0.256573	-1.96256	0.709877
FAM118B	0.0792797	2.72948	0.631119	4.32483	2.11264	0.728395
AFTPH	0.0793298	4.28585	7.87959	0.543919	-0.878537	0.777778
PARG	0.0796536	0.389463	0.125377	3.10633	1.63521	0.716049
MC1R	0.0797088	0	0.569922	0	#NAME?	0.777778
RCC1	0.0799313	9.82738	2.91902	3.36667	1.75132	0.635802
ANKRD36B	0.0799903	1.49417	3.58424	0.416872	-1.26233	0.722222
LTA4H	0.0801108	17.9631	11.5666	1.55302	0.635076	0.777778
SERTAD1	0.0801893	6.74373	1.25009	5.3946	2.43152	0.740741
NDUFV3	0.0803567	1.52313	0.614158	2.48002	1.31035	0.728395
PDLIM7	0.0803929	0.0294738	0.00386402	7.62775	2.93126	0.728395
NBAS	0.0804281	0.227071	0.0516183	4.39904	2.13719	0.796296
CBWD5	0.0805082	1.31901	0.687156	1.91953	0.94075	0.728395
FAM118A	0.0805146	1.36999	3.14246	0.435961	-1.19773	0.703704
POLR1A	0.0805623	0.0267571	0.00540162	4.95352	2.30845	0.666667
OGFOD2	0.0806492	0.0328213	0.460003	0.0713501	-3.80894	0.691358
MIR4519	0.0806856	0.184914	0	Inf	Inf	0.666667
EXOSC10	0.080742	19.8147	11.1421	1.77836	0.830545	0.765432
KIFC1	0.0807516	5.49342	1.82477	3.01047	1.58999	0.820988
COA6	0.0808633	24.7199	18.0265	1.37131	0.455553	0.716049
DIP2A	0.080878	0.589171	1.44588	0.407482	-1.29519	0.722222
PRKAG1	0.0809338	12.5496	7.67611	1.63489	0.709196	0.716049
LRIG1	0.0809346	0.0188588	0.00505667	3.72948	1.89898	0.746914
MORF4L2	0.080959	24.1935	12.1419	1.99257	0.994628	0.728395
TRIM44	0.0809793	0.99787	0	Inf	Inf	0.666667
U2AF2	0.0810374	0.0339425	0	Inf	Inf	0.666667
TMEM179B	0.0810404	42.793	28.6186	1.49529	0.580423	0.728395
TXNRD1	0.0810411	21.7504	12.4044	1.75345	0.810195	0.716049
NDUFB10	0.0810702	22.0384	12.0849	1.82363	0.866814	0.753086
C15orf61	0.0811705	0.0656293	0.339692	0.193202	-2.37182	0.703704
MIR142	0.0811969	0.213091	2.16675	0.0983459	-3.34599	0.783951
SNHG7	0.081318	0	0.0066255	0	#NAME?	0.333333
P2RX4	0.0813218	9.2932	4.93117	1.88458	0.914246	0.753086
LOC100506302	0.0813355	0.929269	0.320463	2.89977	1.53594	0.740741
POLR1B	0.0814493	9.33343	3.10711	3.0039	1.58684	0.790123
SMIM37	0.0815414	3.14269	1.37563	2.28453	1.1919	0.728395
SNORD56B	0.0816749	0.116373	0	Inf	Inf	0.666667
TMX1	0.0817396	44.102	26.2822	1.67802	0.746761	0.765432
MAT2A	0.0818774	27.2615	11.7379	2.32252	1.21569	0.82716
CXorf40A	0.081931	2.56263	1.39441	1.83779	0.87797	0.734568
PLAUR	0.0819924	2.28826	0.436592	5.24117	2.38989	0.777778
TRIM74	0.0820046	2.51562	4.79193	0.52497	-0.929693	0.777778
MIR939	0.0820277	0.10587	0.212275	0.49874	-1.00364	0.728395
SELPLG	0.0821105	63.3001	87.1094	0.726674	-0.46062	0.728395
PARPBP	0.082126	1.60405	0.403271	3.9776	1.9919	0.765432
C2CD3	0.0821508	0.617915	0.0927653	6.66105	2.73575	0.623457
SYTL1	0.082162	0.00948768	0.278636	0.0340504	-4.87618	0.907407
DEF8	0.0823195	0.952943	0.36069	2.642	1.40163	0.740741
TTC1	0.0823474	68.642	51.2234	1.34005	0.422288	0.703704
ITPRIPL1	0.0823494	4.26282	1.89923	2.2445	1.16639	0.753086
PRPF3	0.0824957	9.25992	5.41948	1.70864	0.772844	0.753086
LMLN	0.0825695	0.0372332	0	Inf	Inf	0.666667
UBXN10	0.0826819	0.482859	0	Inf	Inf	0.666667
THEMIS2	0.0827702	0.991171	3.24476	0.305468	-1.7109	0.746914
PRDX6	0.0828014	50.9547	40.9811	1.24337	0.314256	0.851852
MSRB1	0.0828058	8.06995	3.81005	2.11807	1.08275	0.697531
CD83	0.0828996	21.3539	7.09653	3.00906	1.58931	0.716049
EIF3L	0.0829375	89.1253	67.1415	1.32742	0.40863	0.740741
DCTN3	0.0829601	5.3067	3.34841	1.58484	0.664338	0.728395
TBC1D5	0.0832011	0.0134391	0	Inf	Inf	0.666667
SCARNA17	0.0832185	0.0794267	0.283168	0.280493	-1.83396	0.753086
SNHG22	0.0832185	0.0794267	0.283168	0.280493	-1.83396	0.753086
THG1L	0.0832529	8.12693	4.911	1.65484	0.726694	0.716049
DCTD	0.083268	15.1465	8.48048	1.78604	0.836762	0.740741
NEMP1	0.083275	3.04185	0	Inf	Inf	0.666667
STK17A	0.0832928	0.624178	4.14257	0.150674	-2.7305	0.716049
MIR6857	0.0833175	0	0.00435122	0	#NAME?	0.333333
PGGT1B	0.0833327	1.84514	0.00671096	274.944	8.10299	0.703704
NDUFS4	0.0833656	32.3172	19.2079	1.6825	0.750604	0.765432
RCCD1	0.0834098	0.0136812	0	Inf	Inf	0.666667
MDP1	0.083456	4.54576	2.73245	1.66362	0.734328	0.728395
DLG4	0.0835096	0	0.00685234	0	#NAME?	0.333333
NAPA	0.0835166	10.4017	5.17209	2.01113	1.008	0.802469
MED14OS	0.0835715	0.991691	0	Inf	Inf	0.722222
MRPL18	0.0836923	36.0301	24.3147	1.48182	0.567374	0.740741
SMARCAD1	0.0837324	3.67644	1.06364	3.45647	1.7893	0.740741
PRADC1	0.0837813	0.0351475	0	Inf	Inf	0.666667
DLEU1	0.0838156	0.650242	0.0915149	7.10531	2.8289	0.796296
RAD18	0.0839213	4.79813	1.29835	3.69555	1.88579	0.753086
PAN2	0.0839502	0.941173	2.95947	0.318021	-1.65281	0.814815
DDX17	0.0839725	0.0546117	8.93161	0.00611443	-7.35357	0.728395
MYO1C	0.0840415	0.00468939	0.0460425	0.101849	-3.2955	0.37037
VPS41	0.0840749	8.05634	3.14053	2.56528	1.35912	0.765432
OPA1	0.0841115	0.92897	0.189918	4.89142	2.29025	0.814815
MAPT	0.0841481	0	0.00159249	0	#NAME?	0.333333
KIF20B	0.0841578	4.32961	0	Inf	Inf	0.666667
[truncated: 10,622 more rows]

## Sheet: Table S2
Sample_Name	Run	Patients_id	Infection_status	Cell_type	Cell_type subsets	Stimulation
GSM2471094	SRR5209817	ST124	HIV, Successfully treated	memory CD4+ T cell	central memory (CM)	100 ng/ml PMA and 1 μg/ml ionomycin
GSM2471095	SRR5209818	ST124	HIV, Successfully treated	memory CD4+ T cell	central memory (CM)	Unstimulated Controls
GSM2471096	SRR5209819	ST124	HIV, Successfully treated	memory CD4+ T cell	central memory (CM)	Bryostatin (50 nM)
GSM2471097	SRR5209820	ST124	HIV, Successfully treated	memory CD4+ T cell	central memory (CM)	IL15 (10 ng/ml)
GSM2471098	SRR5209821	ST124	HIV, Successfully treated	memory CD4+ T cell	transitional memory(TM)	100 ng/ml PMA and 1 μg/ml ionomycin
GSM2471099	SRR5209822	ST124	HIV, Successfully treated	memory CD4+ T cell	transitional memory(TM)	Unstimulated Controls
GSM2471100	SRR5209823	ST124	HIV, Successfully treated	memory CD4+ T cell	transitional memory(TM)	Bryostatin (50 nM)
GSM2471101	SRR5209824	ST124	HIV, Successfully treated	memory CD4+ T cell	transitional memory(TM)	IL15 (10 ng/ml)
GSM2471102	SRR5209825	ST124	HIV, Successfully treated	memory CD4+ T cell	effector memory(EM)	100 ng/ml PMA and 1 μg/ml ionomycin
GSM2471103	SRR5209826	ST124	HIV, Successfully treated	memory CD4+ T cell	effector memory(EM)	Unstimulated Controls
GSM2471104	SRR5209827	ST124	HIV, Successfully treated	memory CD4+ T cell	effector memory(EM)	Bryostatin (50 nM)
GSM2471105	SRR5209828	ST124	HIV, Successfully treated	memory CD4+ T cell	effector memory(EM)	IL15 (10 ng/ml)
GSM2471106	SRR5209829	ST125	HIV, Successfully treated	memory CD4+ T cell	central memory (CM)	100 ng/ml PMA and 1 μg/ml ionomycin
GSM2471107	SRR5209830	ST125	HIV, Successfully treated	memory CD4+ T cell	central memory (CM)	Unstimulated Controls
GSM2471108	SRR5209831	ST125	HIV, Successfully treated	memory CD4+ T cell	central memory (CM)	Bryostatin (50 nM)
GSM2471109	SRR5209832	ST125	HIV, Successfully treated	memory CD4+ T cell	central memory (CM)	IL15 (10 ng/ml)
GSM2471110	SRR5209833	ST125	HIV, Successfully treated	memory CD4+ T cell	transitional memory(TM)	100 ng/ml PMA and 1 μg/ml ionomycin
GSM2471111	SRR5209834	ST125	HIV, Successfully treated	memory CD4+ T cell	transitional memory(TM)	Unstimulated Controls
GSM2471112	SRR5209835	ST125	HIV, Successfully treated	memory CD4+ T cell	transitional memory(TM)	Bryostatin (50 nM)
GSM2471113	SRR5209836	ST125	HIV, Successfully treated	memory CD4+ T cell	transitional memory(TM)	IL15 (10 ng/ml)
GSM2471114	SRR5209837	ST125	HIV, Successfully treated	memory CD4+ T cell	effector memory(EM)	100 ng/ml PMA and 1 μg/ml ionomycin
GSM2471115	SRR5209838	ST125	HIV, Successfully treated	memory CD4+ T cell	effector memory(EM)	Unstimulated Controls
GSM2471116	SRR5209839	ST125	HIV, Successfully treated	memory CD4+ T cell	effector memory(EM)	Bryostatin (50 nM)
GSM2471117	SRR5209840	ST125	HIV, Successfully treated	memory CD4+ T cell	effector memory(EM)	IL15 (10 ng/ml)
GSM2471118	SRR5209841	ST129	HIV, Successfully treated	memory CD4+ T cell	central memory (CM)	100 ng/ml PMA and 1 μg/ml ionomycin
GSM2471119	SRR5209842	ST129	HIV, Successfully treated	memory CD4+ T cell	central memory (CM)	Unstimulated Controls
GSM2471120	SRR5209843	ST129	HIV, Successfully treated	memory CD4+ T cell	central memory (CM)	Bryostatin (50 nM)
GSM2471121	SRR5209844	ST129	HIV, Successfully treated	memory CD4+ T cell	central memory (CM)	IL15 (10 ng/ml)
GSM2471122	SRR5209845	ST129	HIV, Successfully treated	memory CD4+ T cell	transitional memory(TM)	100 ng/ml PMA and 1 μg/ml ionomycin
GSM2471123	SRR5209846	ST129	HIV, Successfully treated	memory CD4+ T cell	transitional memory(TM)	Unstimulated Controls
GSM2471124	SRR5209847	ST129	HIV, Successfully treated	memory CD4+ T cell	transitional memory(TM)	Bryostatin (50 nM)
GSM2471125	SRR5209848	ST129	HIV, Successfully treated	memory CD4+ T cell	transitional memory(TM)	IL15 (10 ng/ml)
GSM2471126	SRR5209849	ST129	HIV, Successfully treated	memory CD4+ T cell	effector memory(EM)	100 ng/ml PMA and 1 μg/ml ionomycin
GSM2471127	SRR5209850	ST129	HIV, Successfully treated	memory CD4+ T cell	effector memory(EM)	Unstimulated Controls
GSM2471128	SRR5209851	ST129	HIV, Successfully treated	memory CD4+ T cell	effector memory(EM)	Bryostatin (50 nM)
GSM2471129	SRR5209852	ST129	HIV, Successfully treated	memory CD4+ T cell	effector memory(EM)	IL15 (10 ng/ml)
